# Supplementary material for: (E)-N′-(5-Bromo-2-methoxy­benzyl­idene)-3-methoxy­benzohydrazide
Source: Acta Crystallogr Sect E Struct Rep Online. 2009 Mar 28;65(Pt 4):o883. doi: 10.1107/S1600536809010435 (PMC2968868; doi:10.1107/S1600536809010435)
Supplement: Supplementary file 1 [file e-65-0o883-sup1.cif]

##############################################################################
###                                                                        ###
###        Electronic paper (Acta Crystallographica Section E)             ###
###                                                                        ###
##############################################################################
#                                                                            #
# This CIF contains the data in a paper accepted for publication in Acta     #
# Crystallographica Section E. It conforms to the requirements of Notes      #
# for Authors for Section E, and has been peer reviewed under the auspices   #
# of the IUCr Commission on Journals.                                        #
#                                                                            #
# Full details of the Crystallographic Information File format               #
# are given in the paper "The Crystallographic Information File (CIF):       #
# a New Standard Archive File for Crystallography" by S. R. Hall, F. H.      #
# Allen and I. D. Brown [Acta Cryst. (1991), A47, 655-685].                  #
#                                                                            #
# The current version of the core CIF dictionary is obtainable from          #
# ftp://ftp.iucr.org/pub/cif_core.dic. The current version number is 2.4.    #
#                                                                            #
# Software is freely available for graphical display of the structure(s) in  #
# this CIF.  For information consult the CIF home page http://www.iucr.org/  #
# cif/home.html                                                              #
#                                                                            #
# This file may be used for bona fide research purposes within the           #
# scientific community so long as proper attribution is given to the journal # 
# article from which it was obtained.                                        #
#                                                                            #
##############################################################################
                                             
data_I
_audit_creation_method     SHELXL-97
_chemical_name_systematic
;
(<i>E</i>)-<i>N</i>'-(5-Bromo-2-methoxybenzylidene)-3-methoxybenzohydrazide
;
_chemical_name_common     ?
_chemical_formula_moiety     'C16 H15 Br N2 O3'
_chemical_formula_sum     'C16 H15 Br N2 O3'
_chemical_formula_weight     363.21
_chemical_melting_point     ?
_symmetry_cell_setting     monoclinic
_symmetry_space_group_name_H-M     'P 21/c'
_symmetry_space_group_name_Hall     '-P 2ybc'
loop_
    _symmetry_equiv_pos_as_xyz
    'x, y, z'
    '-x, y+1/2, -z+1/2'
    '-x, -y, -z'
    'x, -y-1/2, z-1/2'
_cell_length_a     29.063(3)
_cell_length_b     10.934(2)
_cell_length_c     9.913(2)
_cell_angle_alpha     90.00
_cell_angle_beta     96.77(3)
_cell_angle_gamma     90.00
_cell_volume     3128.1(9)
_cell_formula_units_Z     8
_cell_measurement_reflns_used     2210
_cell_measurement_theta_min     2.4
_cell_measurement_theta_max     25.0
_cell_measurement_temperature     298(2)
_exptl_crystal_description     block
_exptl_crystal_colour     colourless
_exptl_crystal_size_max     0.35
_exptl_crystal_size_mid     0.33
_exptl_crystal_size_min     0.30
_exptl_crystal_density_diffrn     1.542
_exptl_crystal_density_meas     ?
_exptl_crystal_density_method     'not measured'
_exptl_crystal_F_000     1472
_exptl_absorpt_coefficient_mu     2.642
_exptl_absorpt_correction_type     multi-scan
_exptl_absorpt_process_details     '(SADABS; Sheldrick, 1996)'
_exptl_absorpt_correction_T_min     0.4582
_exptl_absorpt_correction_T_max     0.5045
_exptl_special_details     ?
_diffrn_ambient_temperature     298(2)
_diffrn_radiation_type     MoK\a
_diffrn_radiation_wavelength     0.71073
_diffrn_radiation_source     'fine-focus sealed tube'
_diffrn_radiation_monochromator     graphite
_diffrn_measurement_device_type     'Bruker SMART CCD area-detector'
_diffrn_measurement_method     \w
_diffrn_detector_area_resol_mean     ?
_diffrn_reflns_number     25535
_diffrn_reflns_av_R_equivalents     0.0764
_diffrn_reflns_av_sigmaI/netI     0.0929
_diffrn_reflns_theta_min     0.71
_diffrn_reflns_theta_max     26.99
_diffrn_reflns_theta_full     26.99
_diffrn_measured_fraction_theta_max     0.994
_diffrn_measured_fraction_theta_full     0.994
_diffrn_reflns_limit_h_min     -36
_diffrn_reflns_limit_h_max     36
_diffrn_reflns_limit_k_min     -13
_diffrn_reflns_limit_k_max     13
_diffrn_reflns_limit_l_min     -12
_diffrn_reflns_limit_l_max     12
_diffrn_standards_number     0
_diffrn_standards_interval_count     ?
_diffrn_standards_interval_time     ?
_diffrn_standards_decay_%     ?
_refine_special_details
;
 Refinement of F^2^ against ALL reflections.  The weighted R-factor wR and
 goodness of fit S are based on F^2^, conventional R-factors R are based
 on F, with F set to zero for negative F^2^. The threshold expression of
 F^2^ > 2sigma(F^2^) is used only for calculating R-factors(gt) etc. and is
 not relevant to the choice of reflections for refinement.  R-factors based
 on F^2^ are statistically about twice as large as those based on F, and R-
 factors based on ALL data will be even larger.
;
_reflns_number_total     6785
_reflns_number_gt     3586
_reflns_threshold_expression     I>2\s(I)
_refine_ls_structure_factor_coef     Fsqd
_refine_ls_matrix_type     full
_refine_ls_R_factor_all     0.1315
_refine_ls_R_factor_gt     0.0582
_refine_ls_wR_factor_gt     0.1306
_refine_ls_wR_factor_ref     0.1625
_refine_ls_goodness_of_fit_ref     1.028
_refine_ls_restrained_S_all     1.028
_refine_ls_number_reflns     6785
_refine_ls_number_parameters     407
_refine_ls_number_restraints     2
_refine_ls_hydrogen_treatment     mixed
_refine_ls_weighting_scheme     calc
_refine_ls_weighting_details
                 'calc w=1/[\s^2^(Fo^2^)+(0.0638P)^2^] where P=(Fo^2^+2Fc^2^)/3'
_atom_sites_solution_hydrogens     geom
_atom_sites_solution_primary     direct
_atom_sites_solution_secondary     difmap
_refine_ls_shift/su_max     0.002
_refine_ls_shift/su_max_lt     0.001
_refine_ls_shift/su_mean     0.000
_refine_diff_density_max     0.647
_refine_diff_density_min     -0.378
_refine_ls_extinction_method     none
_refine_ls_extinction_coef     ?
loop_
    _atom_type_symbol
    _atom_type_description
    _atom_type_scat_dispersion_real
    _atom_type_scat_dispersion_imag
    _atom_type_scat_source
    'C' 'C' 0.0033 0.0016
                         'International Tables Vol C Tables 4.2.6.8 and 6.1.1.4'
    'H' 'H' 0.0000 0.0000
                         'International Tables Vol C Tables 4.2.6.8 and 6.1.1.4'
    'N' 'N' 0.0061 0.0033
                         'International Tables Vol C Tables 4.2.6.8 and 6.1.1.4'
    'O' 'O' 0.0106 0.0060
                         'International Tables Vol C Tables 4.2.6.8 and 6.1.1.4'
    'Br' 'Br' -0.2901 2.4595
                         'International Tables Vol C Tables 4.2.6.8 and 6.1.1.4'
_computing_data_collection     'SMART (Bruker, 1998)'
_computing_cell_refinement     'SAINT (Bruker, 1998)'
_computing_data_reduction     'SAINT (Bruker, 1998)'
_computing_structure_solution     'SHELXS97 (Sheldrick, 2008)'
_computing_structure_refinement     'SHELXL97 (Sheldrick, 2008)'
_computing_molecular_graphics     'SHELXTL (Sheldrick, 2008)'
_computing_publication_material     'SHELXTL (Sheldrick, 2008)'
loop_
    _atom_site_type_symbol
    _atom_site_label
    _atom_site_fract_x
    _atom_site_fract_y
    _atom_site_fract_z
    _atom_site_U_iso_or_equiv
    _atom_site_adp_type
    _atom_site_calc_flag
    _atom_site_refinement_flags
    _atom_site_occupancy
    _atom_site_disorder_assembly
    _atom_site_disorder_group
    Br Br1 0.438449(17) -0.08256(5) 0.10000(5) 0.0545(2) Uani d . 1 . .
    Br Br2 1.065761(17) 0.43703(5) 0.40596(5) 0.0581(2) Uani d . 1 . .
    O O1 0.58800(11) -0.0965(3) 0.5745(3) 0.0532(9) Uani d . 1 . .
    O O2 0.65071(10) 0.2123(3) 0.0643(3) 0.0447(8) Uani d . 1 . .
    O O3 0.82081(12) 0.3545(4) 0.1065(4) 0.0733(12) Uani d . 1 . .
    O O4 0.91879(10) 0.3807(3) -0.0700(3) 0.0421(8) Uani d . 1 . .
    O O5 0.85418(11) 0.7479(3) 0.4006(3) 0.0490(9) Uani d . 1 . .
    O O6 0.68171(11) 0.8009(4) 0.0299(4) 0.0617(11) Uani d . 1 . .
    N N1 0.60720(11) 0.1219(3) 0.2680(4) 0.0322(9) Uani d . 1 . .
    N N2 0.64423(12) 0.2014(3) 0.2890(3) 0.0311(9) Uani d D 1 . .
    N N3 0.89398(11) 0.6183(3) 0.2154(3) 0.0294(8) Uani d . 1 . .
    N N4 0.85570(11) 0.6914(3) 0.1825(3) 0.0279(8) Uani d D 1 . .
    C C1 0.55693(15) -0.0144(4) 0.3641(5) 0.0336(11) Uani d . 1 . .
    C C2 0.55304(16) -0.0983(4) 0.4708(5) 0.0380(11) Uani d . 1 . .
    C C3 0.51509(16) -0.1751(4) 0.4633(5) 0.0439(12) Uani d . 1 . .
    H H3 0.5126 -0.2316 0.5322 0.053 Uiso calc R 1 . .
    C C4 0.48093(16) -0.1689(4) 0.3547(5) 0.0461(13) Uani d . 1 . .
    H H4 0.4551 -0.2194 0.3516 0.055 Uiso calc R 1 . .
    C C5 0.48517(16) -0.0880(4) 0.2512(5) 0.0400(12) Uani d . 1 . .
    C C6 0.52270(15) -0.0118(4) 0.2540(5) 0.0371(11) Uani d . 1 . .
    H H6 0.5252 0.0416 0.1823 0.045 Uiso calc R 1 . .
    C C7 0.59695(15) 0.0686(4) 0.3739(5) 0.0346(11) Uani d . 1 . .
    H H7 0.6146 0.0819 0.4571 0.042 Uiso calc R 1 . .
    C C8 0.66335(14) 0.2452(4) 0.1807(4) 0.0295(10) Uani d . 1 . .
    C C9 0.70434(15) 0.3267(4) 0.2147(4) 0.0341(11) Uani d . 1 . .
    C C10 0.74124(15) 0.3062(4) 0.1390(4) 0.0386(11) Uani d . 1 . .
    H H10 0.7386 0.2489 0.0692 0.046 Uiso calc R 1 . .
    C C11 0.78178(17) 0.3722(4) 0.1689(5) 0.0487(13) Uani d . 1 . .
    C C12 0.7840(2) 0.4613(5) 0.2699(5) 0.0573(16) Uani d . 1 . .
    H H12 0.8111 0.5063 0.2903 0.069 Uiso calc R 1 . .
    C C13 0.7479(2) 0.4832(5) 0.3381(6) 0.0625(16) Uani d . 1 . .
    H H13 0.7498 0.5444 0.4037 0.075 Uiso calc R 1 . .
    C C14 0.70764(19) 0.4158(4) 0.3121(5) 0.0522(14) Uani d . 1 . .
    H H14 0.6828 0.4310 0.3609 0.063 Uiso calc R 1 . .
    C C15 0.82060(19) 0.2521(6) 0.0171(6) 0.0752(19) Uani d . 1 . .
    H H15A 0.8137 0.1791 0.0647 0.113 Uiso calc R 1 . .
    H H15B 0.8505 0.2443 -0.0142 0.113 Uiso calc R 1 . .
    H H15C 0.7975 0.2641 -0.0592 0.113 Uiso calc R 1 . .
    C C16 0.94706(14) 0.4789(4) 0.1332(4) 0.0285(10) Uani d . 1 . .
    C C17 0.95361(15) 0.3906(4) 0.0343(4) 0.0320(10) Uani d . 1 . .
    C C18 0.99351(16) 0.3197(4) 0.0470(5) 0.0398(12) Uani d . 1 . .
    H H18 0.9977 0.2614 -0.0188 0.048 Uiso calc R 1 . .
    C C19 1.02690(15) 0.3349(4) 0.1562(5) 0.0413(12) Uani d . 1 . .
    H H19 1.0538 0.2880 0.1636 0.050 Uiso calc R 1 . .
    C C20 1.02034(15) 0.4200(4) 0.2547(5) 0.0391(12) Uani d . 1 . .
    C C21 0.98093(15) 0.4919(4) 0.2430(4) 0.0347(11) Uani d . 1 . .
    H H21 0.9771 0.5497 0.3096 0.042 Uiso calc R 1 . .
    C C22 0.90613(14) 0.5574(4) 0.1158(4) 0.0289(10) Uani d . 1 . .
    H H22 0.8887 0.5630 0.0310 0.035 Uiso calc R 1 . .
    C C23 0.83808(15) 0.7528(4) 0.2815(5) 0.0324(10) Uani d . 1 . .
    C C24 0.79532(15) 0.8269(4) 0.2384(4) 0.0319(10) Uani d . 1 . .
    C C25 0.76058(14) 0.7787(4) 0.1458(4) 0.0377(11) Uani d . 1 . .
    H H25 0.7650 0.7046 0.1031 0.045 Uiso calc R 1 . .
    C C26 0.71882(16) 0.8424(5) 0.1170(5) 0.0455(13) Uani d . 1 . .
    C C27 0.71308(19) 0.9548(5) 0.1785(6) 0.0530(14) Uani d . 1 . .
    H H27 0.6857 0.9986 0.1592 0.064 Uiso calc R 1 . .
    C C28 0.74795(19) 0.9991(5) 0.2667(6) 0.0619(16) Uani d . 1 . .
    H H28 0.7442 1.0747 0.3069 0.074 Uiso calc R 1 . .
    C C29 0.78892(19) 0.9369(4) 0.2998(5) 0.0528(14) Uani d . 1 . .
    H H29 0.8119 0.9692 0.3629 0.063 Uiso calc R 1 . .
    C C30 0.68602(19) 0.6876(6) -0.0361(6) 0.0719(18) Uani d . 1 . .
    H H30A 0.7132 0.6888 -0.0826 0.108 Uiso calc R 1 . .
    H H30B 0.6592 0.6741 -0.1005 0.108 Uiso calc R 1 . .
    H H30C 0.6887 0.6230 0.0300 0.108 Uiso calc R 1 . .
    C C31 0.92295(18) 0.2885(5) -0.1714(5) 0.0604(16) Uani d . 1 . .
    H H31A 0.9497 0.3053 -0.2167 0.091 Uiso calc R 1 . .
    H H31B 0.8957 0.2891 -0.2363 0.091 Uiso calc R 1 . .
    H H31C 0.9263 0.2097 -0.1286 0.091 Uiso calc R 1 . .
    C C32 0.58764(19) -0.1863(5) 0.6795(5) 0.0688(17) Uani d . 1 . .
    H H32A 0.5599 -0.1774 0.7226 0.103 Uiso calc R 1 . .
    H H32B 0.6142 -0.1750 0.7455 0.103 Uiso calc R 1 . .
    H H32C 0.5885 -0.2666 0.6407 0.103 Uiso calc R 1 . .
    H H2 0.6553(18) 0.222(5) 0.374(2) 0.080 Uiso d D 1 . .
    H H4A 0.8453(17) 0.713(5) 0.097(2) 0.080 Uiso d D 1 . .
loop_
    _atom_site_aniso_label
    _atom_site_aniso_U_11
    _atom_site_aniso_U_22
    _atom_site_aniso_U_33
    _atom_site_aniso_U_12
    _atom_site_aniso_U_13
    _atom_site_aniso_U_23
    Br1 0.0435(3) 0.0704(4) 0.0482(4) -0.0108(3) 0.0001(3) -0.0070(3)
    Br2 0.0421(3) 0.0750(4) 0.0537(4) 0.0093(3) -0.0090(3) 0.0077(3)
    O1 0.048(2) 0.063(2) 0.048(2) -0.0067(18) -0.0005(17) 0.0185(19)
    O2 0.0447(19) 0.061(2) 0.0287(19) -0.0067(17) 0.0045(15) 0.0080(17)
    O3 0.054(2) 0.085(3) 0.087(3) -0.033(2) 0.035(2) -0.022(3)
    O4 0.0378(19) 0.048(2) 0.041(2) -0.0007(16) 0.0059(15) -0.0140(16)
    O5 0.049(2) 0.066(2) 0.0299(19) 0.0205(18) -0.0017(16) -0.0133(17)
    O6 0.036(2) 0.082(3) 0.064(3) 0.0124(19) -0.0072(18) -0.001(2)
    N1 0.0269(19) 0.036(2) 0.034(2) -0.0021(17) 0.0063(17) 0.0014(18)
    N2 0.029(2) 0.035(2) 0.030(2) -0.0038(17) 0.0073(17) 0.0003(18)
    N3 0.0254(19) 0.032(2) 0.031(2) 0.0009(16) 0.0030(16) -0.0021(17)
    N4 0.0250(19) 0.032(2) 0.027(2) 0.0053(16) 0.0045(16) 0.0020(17)
    C1 0.036(3) 0.034(3) 0.034(3) -0.002(2) 0.013(2) -0.004(2)
    C2 0.036(3) 0.037(3) 0.042(3) -0.002(2) 0.010(2) 0.001(2)
    C3 0.047(3) 0.037(3) 0.050(3) -0.006(2) 0.014(3) 0.009(2)
    C4 0.040(3) 0.043(3) 0.057(4) -0.009(2) 0.014(3) -0.008(3)
    C5 0.039(3) 0.047(3) 0.035(3) -0.006(2) 0.010(2) -0.007(2)
    C6 0.039(3) 0.036(3) 0.037(3) -0.004(2) 0.010(2) 0.002(2)
    C7 0.036(3) 0.035(3) 0.033(3) 0.000(2) 0.006(2) 0.000(2)
    C8 0.026(2) 0.033(3) 0.030(3) 0.0083(19) 0.007(2) 0.008(2)
    C9 0.035(3) 0.033(3) 0.036(3) -0.001(2) 0.010(2) 0.001(2)
    C10 0.043(3) 0.036(3) 0.039(3) -0.004(2) 0.011(2) 0.004(2)
    C11 0.050(3) 0.048(3) 0.052(3) -0.014(3) 0.020(3) 0.002(3)
    C12 0.080(4) 0.042(3) 0.054(4) -0.030(3) 0.025(3) -0.010(3)
    C13 0.085(4) 0.048(4) 0.060(4) -0.023(3) 0.029(3) -0.019(3)
    C14 0.067(4) 0.040(3) 0.054(4) -0.009(3) 0.028(3) -0.007(3)
    C15 0.053(4) 0.095(5) 0.086(5) -0.009(3) 0.040(3) -0.022(4)
    C16 0.032(2) 0.029(2) 0.026(2) 0.0022(19) 0.0094(19) 0.0029(19)
    C17 0.032(3) 0.035(3) 0.031(3) -0.006(2) 0.010(2) -0.002(2)
    C18 0.044(3) 0.032(3) 0.046(3) 0.005(2) 0.017(2) -0.002(2)
    C19 0.034(3) 0.040(3) 0.051(3) 0.009(2) 0.010(2) 0.013(3)
    C20 0.033(3) 0.039(3) 0.045(3) -0.001(2) 0.001(2) 0.015(2)
    C21 0.037(3) 0.035(3) 0.033(3) 0.000(2) 0.008(2) 0.002(2)
    C22 0.027(2) 0.033(3) 0.027(2) -0.0007(19) 0.0032(19) 0.000(2)
    C23 0.036(3) 0.029(3) 0.032(3) -0.002(2) 0.002(2) 0.000(2)
    C24 0.039(3) 0.029(3) 0.028(3) 0.002(2) 0.006(2) 0.002(2)
    C25 0.042(3) 0.035(3) 0.036(3) 0.011(2) 0.008(2) -0.002(2)
    C26 0.041(3) 0.053(3) 0.044(3) 0.011(3) 0.011(2) 0.010(3)
    C27 0.055(3) 0.041(3) 0.063(4) 0.026(3) 0.009(3) 0.005(3)
    C28 0.071(4) 0.034(3) 0.080(4) 0.019(3) 0.006(3) -0.005(3)
    C29 0.066(4) 0.041(3) 0.051(3) 0.012(3) 0.002(3) -0.009(3)
    C30 0.049(3) 0.096(5) 0.068(4) 0.003(3) -0.004(3) -0.017(4)
    C31 0.060(3) 0.072(4) 0.051(3) -0.002(3) 0.015(3) -0.031(3)
    C32 0.071(4) 0.080(4) 0.053(4) 0.005(3) 0.001(3) 0.030(3)
_geom_special_details
;
 All esds (except the esd in the dihedral angle between two l.s. planes)
 are estimated using the full covariance matrix.  The cell esds are taken
 into account individually in the estimation of esds in distances, angles
 and torsion angles; correlations between esds in cell parameters are only
 used when they are defined by crystal symmetry.  An approximate (isotropic)
 treatment of cell esds is used for estimating esds involving l.s. planes.
;
loop_
    _geom_bond_atom_site_label_1
    _geom_bond_atom_site_label_2
    _geom_bond_site_symmetry_2
    _geom_bond_distance
    _geom_bond_publ_flag
    Br1 C5 . 1.901(5) ?
    Br2 C20 . 1.886(5) ?
    O1 C2 . 1.358(5) ?
    O1 C32 . 1.431(6) ?
    O2 C8 . 1.223(5) ?
    O3 C11 . 1.369(5) ?
    O3 C15 . 1.426(6) ?
    O4 C17 . 1.363(5) ?
    O4 C31 . 1.438(5) ?
    O5 C23 . 1.219(5) ?
    O6 C26 . 1.376(6) ?
    O6 C30 . 1.414(6) ?
    N1 C7 . 1.267(5) ?
    N1 N2 . 1.380(5) ?
    N2 C8 . 1.353(5) ?
    N2 H2 . 0.90(3) ?
    N3 C22 . 1.275(5) ?
    N3 N4 . 1.377(4) ?
    N4 C23 . 1.339(5) ?
    N4 H4A . 0.90(3) ?
    C1 C6 . 1.388(6) ?
    C1 C2 . 1.414(6) ?
    C1 C7 . 1.470(6) ?
    C2 C3 . 1.382(6) ?
    C3 C4 . 1.377(6) ?
    C3 H3 . 0.9300 ?
    C4 C5 . 1.372(6) ?
    C4 H4 . 0.9300 ?
    C5 C6 . 1.370(6) ?
    C6 H6 . 0.9300 ?
    C7 H7 . 0.9300 ?
    C8 C9 . 1.494(6) ?
    C9 C14 . 1.367(6) ?
    C9 C10 . 1.397(6) ?
    C10 C11 . 1.384(6) ?
    C10 H10 . 0.9300 ?
    C11 C12 . 1.393(7) ?
    C12 C13 . 1.336(7) ?
    C12 H12 . 0.9300 ?
    C13 C14 . 1.381(7) ?
    C13 H13 . 0.9300 ?
    C14 H14 . 0.9300 ?
    C15 H15A . 0.9600 ?
    C15 H15B . 0.9600 ?
    C15 H15C . 0.9600 ?
    C16 C21 . 1.386(6) ?
    C16 C17 . 1.405(6) ?
    C16 C22 . 1.460(6) ?
    C17 C18 . 1.388(6) ?
    C18 C19 . 1.376(6) ?
    C18 H18 . 0.9300 ?
    C19 C20 . 1.378(6) ?
    C19 H19 . 0.9300 ?
    C20 C21 . 1.383(6) ?
    C21 H21 . 0.9300 ?
    C22 H22 . 0.9300 ?
    C23 C24 . 1.503(6) ?
    C24 C29 . 1.371(6) ?
    C24 C25 . 1.386(6) ?
    C25 C26 . 1.399(6) ?
    C25 H25 . 0.9300 ?
    C26 C27 . 1.391(7) ?
    C27 C28 . 1.348(7) ?
    C27 H27 . 0.9300 ?
    C28 C29 . 1.377(7) ?
    C28 H28 . 0.9300 ?
    C29 H29 . 0.9300 ?
    C30 H30A . 0.9600 ?
    C30 H30B . 0.9600 ?
    C30 H30C . 0.9600 ?
    C31 H31A . 0.9600 ?
    C31 H31B . 0.9600 ?
    C31 H31C . 0.9600 ?
    C32 H32A . 0.9600 ?
    C32 H32B . 0.9600 ?
    C32 H32C . 0.9600 ?
loop_
    _geom_angle_atom_site_label_1
    _geom_angle_atom_site_label_2
    _geom_angle_atom_site_label_3
    _geom_angle_site_symmetry_1
    _geom_angle_site_symmetry_3
    _geom_angle
    _geom_angle_publ_flag
    C2 O1 C32 . . 118.2(4) ?
    C11 O3 C15 . . 116.7(4) ?
    C17 O4 C31 . . 118.0(4) ?
    C26 O6 C30 . . 118.2(4) ?
    C7 N1 N2 . . 114.8(4) ?
    C8 N2 N1 . . 119.3(4) ?
    C8 N2 H2 . . 122(4) ?
    N1 N2 H2 . . 119(4) ?
    C22 N3 N4 . . 114.2(3) ?
    C23 N4 N3 . . 119.1(3) ?
    C23 N4 H4A . . 117(3) ?
    N3 N4 H4A . . 123(3) ?
    C6 C1 C2 . . 119.2(4) ?
    C6 C1 C7 . . 121.8(4) ?
    C2 C1 C7 . . 119.0(4) ?
    O1 C2 C3 . . 124.8(4) ?
    O1 C2 C1 . . 116.0(4) ?
    C3 C2 C1 . . 119.2(5) ?
    C4 C3 C2 . . 120.6(5) ?
    C4 C3 H3 . . 119.7 ?
    C2 C3 H3 . . 119.7 ?
    C5 C4 C3 . . 119.8(4) ?
    C5 C4 H4 . . 120.1 ?
    C3 C4 H4 . . 120.1 ?
    C6 C5 C4 . . 121.2(4) ?
    C6 C5 Br1 . . 119.4(4) ?
    C4 C5 Br1 . . 119.4(4) ?
    C5 C6 C1 . . 119.9(4) ?
    C5 C6 H6 . . 120.0 ?
    C1 C6 H6 . . 120.0 ?
    N1 C7 C1 . . 119.4(4) ?
    N1 C7 H7 . . 120.3 ?
    C1 C7 H7 . . 120.3 ?
    O2 C8 N2 . . 122.6(4) ?
    O2 C8 C9 . . 122.1(4) ?
    N2 C8 C9 . . 115.0(4) ?
    C14 C9 C10 . . 119.9(4) ?
    C14 C9 C8 . . 124.9(4) ?
    C10 C9 C8 . . 115.2(4) ?
    C11 C10 C9 . . 119.3(4) ?
    C11 C10 H10 . . 120.4 ?
    C9 C10 H10 . . 120.4 ?
    O3 C11 C10 . . 124.0(5) ?
    O3 C11 C12 . . 117.0(5) ?
    C10 C11 C12 . . 119.0(5) ?
    C13 C12 C11 . . 121.0(5) ?
    C13 C12 H12 . . 119.5 ?
    C11 C12 H12 . . 119.5 ?
    C12 C13 C14 . . 120.6(5) ?
    C12 C13 H13 . . 119.7 ?
    C14 C13 H13 . . 119.7 ?
    C9 C14 C13 . . 120.0(5) ?
    C9 C14 H14 . . 120.0 ?
    C13 C14 H14 . . 120.0 ?
    O3 C15 H15A . . 109.5 ?
    O3 C15 H15B . . 109.5 ?
    H15A C15 H15B . . 109.5 ?
    O3 C15 H15C . . 109.5 ?
    H15A C15 H15C . . 109.5 ?
    H15B C15 H15C . . 109.5 ?
    C21 C16 C17 . . 118.5(4) ?
    C21 C16 C22 . . 121.7(4) ?
    C17 C16 C22 . . 119.8(4) ?
    O4 C17 C18 . . 124.2(4) ?
    O4 C17 C16 . . 115.8(4) ?
    C18 C17 C16 . . 120.1(4) ?
    C19 C18 C17 . . 120.5(4) ?
    C19 C18 H18 . . 119.7 ?
    C17 C18 H18 . . 119.7 ?
    C18 C19 C20 . . 119.7(4) ?
    C18 C19 H19 . . 120.2 ?
    C20 C19 H19 . . 120.2 ?
    C19 C20 C21 . . 120.5(4) ?
    C19 C20 Br2 . . 119.2(3) ?
    C21 C20 Br2 . . 120.4(4) ?
    C20 C21 C16 . . 120.8(4) ?
    C20 C21 H21 . . 119.6 ?
    C16 C21 H21 . . 119.6 ?
    N3 C22 C16 . . 120.8(4) ?
    N3 C22 H22 . . 119.6 ?
    C16 C22 H22 . . 119.6 ?
    O5 C23 N4 . . 123.5(4) ?
    O5 C23 C24 . . 120.6(4) ?
    N4 C23 C24 . . 115.9(4) ?
    C29 C24 C25 . . 120.1(4) ?
    C29 C24 C23 . . 119.9(4) ?
    C25 C24 C23 . . 119.8(4) ?
    C24 C25 C26 . . 119.5(4) ?
    C24 C25 H25 . . 120.2 ?
    C26 C25 H25 . . 120.2 ?
    O6 C26 C27 . . 116.1(4) ?
    O6 C26 C25 . . 124.1(5) ?
    C27 C26 C25 . . 119.8(5) ?
    C28 C27 C26 . . 118.8(5) ?
    C28 C27 H27 . . 120.6 ?
    C26 C27 H27 . . 120.6 ?
    C27 C28 C29 . . 122.7(5) ?
    C27 C28 H28 . . 118.7 ?
    C29 C28 H28 . . 118.7 ?
    C24 C29 C28 . . 119.1(5) ?
    C24 C29 H29 . . 120.4 ?
    C28 C29 H29 . . 120.4 ?
    O6 C30 H30A . . 109.5 ?
    O6 C30 H30B . . 109.5 ?
    H30A C30 H30B . . 109.5 ?
    O6 C30 H30C . . 109.5 ?
    H30A C30 H30C . . 109.5 ?
    H30B C30 H30C . . 109.5 ?
    O4 C31 H31A . . 109.5 ?
    O4 C31 H31B . . 109.5 ?
    H31A C31 H31B . . 109.5 ?
    O4 C31 H31C . . 109.5 ?
    H31A C31 H31C . . 109.5 ?
    H31B C31 H31C . . 109.5 ?
    O1 C32 H32A . . 109.5 ?
    O1 C32 H32B . . 109.5 ?
    H32A C32 H32B . . 109.5 ?
    O1 C32 H32C . . 109.5 ?
    H32A C32 H32C . . 109.5 ?
    H32B C32 H32C . . 109.5 ?
loop_
    _geom_torsion_atom_site_label_1
    _geom_torsion_atom_site_label_2
    _geom_torsion_atom_site_label_3
    _geom_torsion_atom_site_label_4
    _geom_torsion_site_symmetry_1
    _geom_torsion_site_symmetry_2
    _geom_torsion_site_symmetry_3
    _geom_torsion_site_symmetry_4
    _geom_torsion
    _geom_torsion_publ_flag
    C7 N1 N2 C8 . . . . 167.8(4) ?
    C22 N3 N4 C23 . . . . 175.4(4) ?
    C32 O1 C2 C3 . . . . 4.8(7) ?
    C32 O1 C2 C1 . . . . -175.0(4) ?
    C6 C1 C2 O1 . . . . 179.4(4) ?
    C7 C1 C2 O1 . . . . -1.3(6) ?
    C6 C1 C2 C3 . . . . -0.4(7) ?
    C7 C1 C2 C3 . . . . 178.9(4) ?
    O1 C2 C3 C4 . . . . 179.0(4) ?
    C1 C2 C3 C4 . . . . -1.2(7) ?
    C2 C3 C4 C5 . . . . 1.8(7) ?
    C3 C4 C5 C6 . . . . -0.7(7) ?
    C3 C4 C5 Br1 . . . . 178.7(4) ?
    C4 C5 C6 C1 . . . . -1.0(7) ?
    Br1 C5 C6 C1 . . . . 179.7(3) ?
    C2 C1 C6 C5 . . . . 1.5(7) ?
    C7 C1 C6 C5 . . . . -177.8(4) ?
    N2 N1 C7 C1 . . . . 177.6(4) ?
    C6 C1 C7 N1 . . . . -18.0(6) ?
    C2 C1 C7 N1 . . . . 162.7(4) ?
    N1 N2 C8 O2 . . . . -3.9(6) ?
    N1 N2 C8 C9 . . . . -177.8(3) ?
    O2 C8 C9 C14 . . . . 143.8(5) ?
    N2 C8 C9 C14 . . . . -42.3(6) ?
    O2 C8 C9 C10 . . . . -36.7(6) ?
    N2 C8 C9 C10 . . . . 137.2(4) ?
    C14 C9 C10 C11 . . . . 3.5(7) ?
    C8 C9 C10 C11 . . . . -176.1(4) ?
    C15 O3 C11 C10 . . . . -7.5(8) ?
    C15 O3 C11 C12 . . . . 171.5(5) ?
    C9 C10 C11 O3 . . . . 176.1(4) ?
    C9 C10 C11 C12 . . . . -2.8(7) ?
    O3 C11 C12 C13 . . . . -178.7(5) ?
    C10 C11 C12 C13 . . . . 0.3(8) ?
    C11 C12 C13 C14 . . . . 1.5(9) ?
    C10 C9 C14 C13 . . . . -1.7(8) ?
    C8 C9 C14 C13 . . . . 177.8(5) ?
    C12 C13 C14 C9 . . . . -0.8(9) ?
    C31 O4 C17 C18 . . . . 1.9(6) ?
    C31 O4 C17 C16 . . . . -177.7(4) ?
    C21 C16 C17 O4 . . . . 179.0(4) ?
    C22 C16 C17 O4 . . . . -3.4(6) ?
    C21 C16 C17 C18 . . . . -0.6(6) ?
    C22 C16 C17 C18 . . . . 177.0(4) ?
    O4 C17 C18 C19 . . . . -179.5(4) ?
    C16 C17 C18 C19 . . . . 0.1(7) ?
    C17 C18 C19 C20 . . . . 0.9(7) ?
    C18 C19 C20 C21 . . . . -1.4(7) ?
    C18 C19 C20 Br2 . . . . 178.5(3) ?
    C19 C20 C21 C16 . . . . 0.8(7) ?
    Br2 C20 C21 C16 . . . . -179.1(3) ?
    C17 C16 C21 C20 . . . . 0.2(6) ?
    C22 C16 C21 C20 . . . . -177.3(4) ?
    N4 N3 C22 C16 . . . . 177.8(3) ?
    C21 C16 C22 N3 . . . . -18.1(6) ?
    C17 C16 C22 N3 . . . . 164.4(4) ?
    N3 N4 C23 O5 . . . . 0.1(6) ?
    N3 N4 C23 C24 . . . . -177.8(3) ?
    O5 C23 C24 C29 . . . . 38.0(6) ?
    N4 C23 C24 C29 . . . . -144.0(4) ?
    O5 C23 C24 C25 . . . . -136.1(5) ?
    N4 C23 C24 C25 . . . . 41.9(6) ?
    C29 C24 C25 C26 . . . . -0.9(7) ?
    C23 C24 C25 C26 . . . . 173.2(4) ?
    C30 O6 C26 C27 . . . . 179.4(5) ?
    C30 O6 C26 C25 . . . . -0.7(7) ?
    C24 C25 C26 O6 . . . . -178.0(4) ?
    C24 C25 C26 C27 . . . . 1.8(7) ?
    O6 C26 C27 C28 . . . . 178.8(5) ?
    C25 C26 C27 C28 . . . . -1.0(8) ?
    C26 C27 C28 C29 . . . . -0.8(9) ?
    C25 C24 C29 C28 . . . . -0.9(7) ?
    C23 C24 C29 C28 . . . . -174.9(5) ?
    C27 C28 C29 C24 . . . . 1.7(9) ?
loop_
    _geom_hbond_atom_site_label_D
    _geom_hbond_atom_site_label_H
    _geom_hbond_atom_site_label_A
    _geom_hbond_site_symmetry_A
    _geom_hbond_distance_DH
    _geom_hbond_distance_HA
    _geom_hbond_distance_DA
    _geom_hbond_angle_DHA
    N2 H2 O2 4_566 0.90(3) 2.03(3) 2.872(5) 155(5)
    N4 H4A O5 4_575 0.90(3) 2.04(3) 2.868(5) 153(5)
data_global
_journal_data_validation_number     ?
_journal_date_recd_electronic     2009-03-12
_journal_date_accepted     2009-03-20
_journal_name_full     'Acta Crystallographica, Section E'
_journal_year     2009
_journal_volume     65
_journal_issue      4
_journal_page_first     o883
_journal_page_last     o883
_journal_paper_category     QO
_journal_coeditor_code     BX2199
_publ_contact_author_name     'Cong-Ming Li'
_publ_contact_author_address
;
College of Science
Shenyang University
Shenyang 110044
People's Republic of China
;
_publ_contact_author_email     hongyan_ban@163.com
_publ_contact_author_fax     ?
_publ_contact_author_phone     ?
_publ_section_title
;
(<i>E</i>)-<i>N</i>'-(5-Bromo-2-methoxybenzylidene)-3-methoxybenzohydrazide
;
loop_
    _publ_author_name
    _publ_author_address
    'Cong-Ming Li'
;
College of Science
Shenyang University
Shenyang 110044
People's Republic of China
;
    'Hong-Yan Ban'
;
School of Chemical Engineering
University of Science and Technology Liaoning
Anshan 114051
People's Republic of China
;
