# Supplementary material for: (E)-N′-(5-Bromo-2-methoxy­benzyl­idene)-3-methoxy­benzohydrazide
Source: Acta Crystallogr Sect E Struct Rep Online. 2009 Mar 28;65(Pt 4):o883. doi: 10.1107/S1600536809010435 (PMC2968868; doi:10.1107/S1600536809010435)
Supplement: Supplementary file 2 [file e-65-0o883-Isup2.hkl]

# 
# h,k,l, Fc-squared, Fo-squared, sigma(Fo-squared) and status flag 
# 
data_I
_shelx_title ' BX2199 in P2(1)/c' 
_shelx_refln_list_code          4 
_shelx_F_calc_maximum      426.51 
_exptl_crystal_F_000      1472.00 
_reflns_d_resolution_high  0.7829 
 
loop_ 
 _symmetry_equiv_pos_as_xyz 
 'x, y, z' 
 '-x, y+1/2, -z+1/2' 
 '-x, -y, -z' 
 'x, -y-1/2, z-1/2' 
 
_cell_length_a    29.0630 
_cell_length_b    10.9340 
_cell_length_c     9.9130 
_cell_angle_alpha  90.000 
_cell_angle_beta   96.772 
_cell_angle_gamma  90.000 
 
_shelx_F_squared_multiplier     1.000 
 
loop_ 
 _refln_index_h 
 _refln_index_k 
 _refln_index_l 
 _refln_F_squared_calc 
 _refln_F_squared_meas 
 _refln_F_squared_sigma 
 _refln_observed_status 
   1   0   0        7.05       -2.71      1.81 o 
   2   0   0    19303.56    16449.22    721.78 o 
   3   0   0       72.19       73.86      9.66 o 
   4   0   0     8393.03     8870.11    395.92 o 
   5   0   0      270.97      325.43     23.01 o 
   6   0   0    21524.36    22947.79   1008.50 o 
   7   0   0       26.62       77.08     16.30 o 
   8   0   0    62011.45    61661.91   2700.19 o 
   9   0   0      131.11      211.34     29.30 o 
  10   0   0     8121.30     8317.42    374.50 o 
  11   0   0       45.14       69.02     22.43 o 
  12   0   0     6562.61     6777.43    311.27 o 
  13   0   0     1420.07     1564.54     87.90 o 
  14   0   0    18214.82    18357.15    817.10 o 
  15   0   0      270.78      374.10     40.66 o 
  16   0   0     7373.35     6356.53    296.18 o 
  17   0   0      276.41      408.50     47.59 o 
  18   0   0     2329.88     2208.52    123.78 o 
  19   0   0     1565.09     1510.36     96.61 o 
  20   0   0      370.98      420.39     54.12 o 
  21   0   0     1100.42     1172.86    127.23 o 
  22   0   0     8149.19     7657.81    449.96 o 
  23   0   0       97.45      296.93     72.96 o 
  24   0   0    12569.90    11640.07    539.00 o 
  25   0   0      559.64      772.96    106.67 o 
  26   0   0     7285.25     7204.08    409.22 o 
  27   0   0     1613.21     1690.52    121.97 o 
  28   0   0      238.03      321.60     69.91 o 
  29   0   0      905.24     1078.98    128.82 o 
  30   0   0       42.49      -35.86    116.66 o 
  31   0   0        1.28     -160.82    107.21 o 
  32   0   0      694.81     1009.49    210.14 o 
  35   0   0      120.18       92.76    142.89 o 
   1   1   0        9.09       -4.73      6.30 o 
   2   1   0    17797.49    19924.20    674.99 o 
   3   1   0      163.54      113.47     13.10 o 
   4   1   0     1314.60     1335.18     45.97 o 
   5   1   0      188.81      183.41     11.74 o 
   6   1   0     2976.40     3466.27    112.68 o 
   7   1   0      415.12      416.62     23.24 o 
   8   1   0     9568.45    10066.90    317.75 o 
   9   1   0        3.50       16.46     11.29 o 
  10   1   0     4759.55     5275.46    171.41 o 
  11   1   0     1199.85     1265.88     65.18 o 
  12   1   0    21341.84    21286.06    666.89 o 
  13   1   0      172.52      204.83     24.07 o 
  14   1   0       40.17       23.65     18.04 o 
  15   1   0      281.75      328.75     28.24 o 
  16   1   0      750.32      906.75     47.27 o 
  17   1   0       65.70       66.58     23.45 o 
  18   1   0      686.03      742.16     45.62 o 
  19   1   0      243.11      208.39     29.48 o 
  20   1   0     5351.96     5034.51    174.36 o 
  21   1   0      344.48      339.42     36.68 o 
  22   1   0     6559.96     5987.53    205.31 o 
  23   1   0        5.62       78.34     30.97 o 
  24   1   0     2876.84     2867.07    114.13 o 
  25   1   0      230.48      282.89     40.81 o 
  26   1   0      700.65      691.02    129.70 o 
  27   1   0       81.50       50.87     56.08 o 
  28   1   0     3699.40     3694.61    207.18 o 
  29   1   0       14.94      152.58     56.49 o 
  30   1   0       42.73       80.58    119.21 o 
  31   1   0       16.89      -50.99     64.60 o 
  32   1   0        7.02       79.40     90.62 o 
  33   1   0       15.84      -10.52     97.73 o 
  34   1   0       11.74      -33.89    144.49 o 
  35   1   0        2.11       54.94    159.12 o 
  36   1   0      231.75      395.66    182.13 o 
   0   2   0     1609.12     2112.71     99.25 o 
   1   2   0      161.49      132.14     12.93 o 
   2   2   0    38998.13    43151.23   1457.58 o 
   3   2   0       40.45       44.00     13.20 o 
   4   2   0    16688.58    18482.64    576.35 o 
   5   2   0       81.64       56.30      9.43 o 
   6   2   0    72549.90    75947.98   2350.60 o 
   7   2   0      504.72      470.64     35.62 o 
   8   2   0    14355.81    16304.71    510.38 o 
   9   2   0        2.96        9.72     11.44 o 
  10   2   0      152.07      180.23     18.25 o 
  11   2   0      411.55      391.10     27.83 o 
  12   2   0     2738.09     3111.37    107.84 o 
  13   2   0       23.20       36.14     17.45 o 
  14   2   0     1787.57     1742.99     69.59 o 
  15   2   0       59.91       30.85     19.51 o 
  16   2   0     7489.24     7511.14    246.46 o 
  17   2   0       23.10       50.43     25.21 o 
  18   2   0     3139.03     3073.57    113.37 o 
  19   2   0      126.54      114.12     26.80 o 
  20   2   0      330.18      378.21     37.14 o 
  21   2   0      437.29      423.53     39.62 o 
  22   2   0     3644.68     3504.21    131.40 o 
  23   2   0       85.72      172.46     38.85 o 
  24   2   0     1676.47     1705.14     92.17 o 
  25   2   0       17.49      112.20     43.28 o 
  26   2   0     2620.20     2879.00    206.25 o 
  27   2   0      131.40      188.71     54.55 o 
  28   2   0       55.29       70.70     51.59 o 
  29   2   0        9.06      102.49     53.93 o 
  30   2   0      543.83      538.80     72.14 o 
  31   2   0       13.93        4.41     64.71 o 
  32   2   0     1011.00     1126.80    153.74 o 
  33   2   0       55.54      112.88    107.03 o 
  34   2   0        1.19       29.14    103.26 o 
  35   2   0      250.75      397.62    176.96 o 
  36   2   0       13.67      -31.57    148.95 o 
   1   3   0      467.78      379.45     25.19 o 
   2   3   0    11080.71    10768.23    339.84 o 
   3   3   0      703.07      486.06     25.84 o 
   4   3   0    56660.45    57754.12   1791.05 o 
   5   3   0      123.06       97.09     14.01 o 
   6   3   0    15019.32    15668.18    538.51 o 
   7   3   0      376.21      363.37     27.72 o 
   8   3   0     6527.01     6776.52    218.50 o 
   9   3   0      557.38      542.77     29.56 o 
  10   3   0    12344.78    12408.79    392.43 o 
  11   3   0       37.19       70.97     16.17 o 
  12   3   0      207.82      290.68     24.27 o 
  13   3   0      339.61      359.73     31.26 o 
  14   3   0     9554.18     9354.04    301.89 o 
  15   3   0     1478.87     1483.27     64.34 o 
  16   3   0       56.67      108.22     31.18 o 
  17   3   0      118.44      145.24     26.88 o 
  18   3   0    13191.55    12575.25    404.33 o 
  19   3   0       20.32        1.71     30.52 o 
  20   3   0    13216.32    12670.95    448.69 o 
  21   3   0      109.45      148.52     38.31 o 
  22   3   0     2695.94     2499.80    115.18 o 
  23   3   0      861.28      819.58     63.43 o 
  24   3   0        5.89      -23.31     36.69 o 
  25   3   0      218.49      260.37     78.20 o 
  26   3   0     5000.51     4881.82    222.70 o 
  27   3   0       38.31      121.62     55.48 o 
  28   3   0     3941.38     3709.62    184.69 o 
  29   3   0        2.82      132.43     68.93 o 
  30   3   0      493.26      715.32     98.84 o 
  31   3   0      133.17      156.91     78.74 o 
  32   3   0      341.28      482.41     94.98 o 
  33   3   0      104.39      266.18    117.34 o 
  34   3   0     1048.12      968.21    153.88 o 
  35   3   0        6.91      141.02    114.07 o 
  36   3   0      614.98      695.81    140.90 o 
   0   4   0      186.60      141.02     25.69 o 
   1   4   0     2542.61     2334.15    114.64 o 
   2   4   0     9934.81     9787.63    311.55 o 
   3   4   0      162.53      139.37     17.80 o 
   4   4   0      155.40      170.16     18.61 o 
   5   4   0      401.84      350.30     34.80 o 
   6   4   0     7354.24     7204.62    254.82 o 
   7   4   0      814.11      753.38     93.41 o 
   8   4   0     4470.45     4454.41    184.10 o 
   9   4   0      157.66      213.34     41.61 o 
  10   4   0     7787.63     9780.70    382.15 o 
  11   4   0      232.36      266.11     34.43 o 
  12   4   0     2670.96     3020.60    107.57 o 
  13   4   0      302.29      331.30     29.44 o 
  14   4   0       34.09       22.38     21.13 o 
  15   4   0     1130.75     1125.12    101.46 o 
  16   4   0      147.82      111.20     31.73 o 
  17   4   0      474.99      543.73     60.12 o 
  18   4   0     1558.68     1587.58    112.07 o 
  19   4   0      456.61      506.40     48.78 o 
  20   4   0        2.63       25.20     34.13 o 
  21   4   0       20.37       28.53     40.73 o 
  22   4   0       40.74      -11.88     46.59 o 
  23   4   0      342.86      328.95     55.69 o 
  24   4   0      231.32      216.67     63.60 o 
  25   4   0      308.32      286.41     59.76 o 
  26   4   0      123.74      291.36     71.93 o 
  27   4   0      273.06      319.40     76.67 o 
  28   4   0        1.40       37.37     67.90 o 
  29   4   0       13.11       21.40     70.43 o 
  30   4   0        6.26      121.32     78.84 o 
  31   4   0       10.86      -72.64     93.94 o 
  32   4   0        4.17       28.43     82.38 o 
  33   4   0       17.20       -1.32     76.42 o 
  34   4   0       31.64      -44.91    100.97 o 
  35   4   0        8.37      -75.61    109.08 o 
   1   5   0      617.26      526.76     33.11 o 
   2   5   0    16803.17    18146.80    571.72 o 
   3   5   0     1129.11     1036.23     48.37 o 
   4   5   0     5652.46     5501.65    183.26 o 
   5   5   0      577.52      556.46     34.27 o 
   6   5   0     2115.50     2009.10    100.04 o 
   7   5   0        2.58        1.48     17.13 o 
   8   5   0       13.79       18.95     24.06 o 
   9   5   0      514.62      626.97     50.37 o 
  10   5   0    10228.61    10187.62    402.42 o 
  11   5   0      846.27      756.50     51.30 o 
  12   5   0     9394.30     9409.54    335.37 o 
  13   5   0      142.15      137.32     32.91 o 
  14   5   0       22.25       27.73     30.46 o 
  15   5   0      247.49      194.97     36.91 o 
  16   5   0      426.08      395.82     44.71 o 
  17   5   0      525.88      569.11     51.41 o 
  18   5   0     2917.04     2632.13    118.93 o 
  19   5   0      257.37      316.31     46.65 o 
  20   5   0     2093.25     2075.79    103.84 o 
  21   5   0        8.44       38.20     40.74 o 
  22   5   0      384.64      564.81     67.37 o 
  23   5   0      111.29       36.60     58.50 o 
  24   5   0       19.20       20.43     59.85 o 
  25   5   0       88.66       76.72     64.98 o 
  26   5   0      709.81      605.33     92.62 o 
  27   5   0       76.52      218.56     79.77 o 
  28   5   0      401.63      437.59     88.50 o 
  29   5   0       11.15      -53.33     72.11 o 
  30   5   0      201.76      300.13     95.72 o 
  31   5   0       66.18       92.64     94.38 o 
  32   5   0      391.10      271.34     95.28 o 
  33   5   0       13.65       49.32     83.88 o 
  34   5   0      879.18     1012.04    128.30 o 
   0   6   0     8403.35     7776.04    361.45 o 
   1   6   0      199.85      237.00     30.83 o 
   2   6   0     6164.80     6211.51    207.30 o 
   3   6   0      554.18      505.08     36.00 o 
   4   6   0     5763.94     6300.78    209.92 o 
   5   6   0      202.47      161.43     27.20 o 
   6   6   0     7913.91     7141.84    236.25 o 
   7   6   0      160.87      179.89     25.13 o 
   8   6   0    12343.19    11511.47    406.74 o 
   9   6   0      486.99      453.24     44.83 o 
  10   6   0     4226.05     4195.11    164.07 o 
  11   6   0        4.09      -15.34     29.15 o 
  12   6   0      281.73      252.92     39.48 o 
  13   6   0      103.63      100.14     34.60 o 
  14   6   0     3552.56     3566.31    146.10 o 
  15   6   0      199.29      151.98     44.81 o 
  16   6   0     2101.20     1955.67     99.76 o 
  17   6   0      205.08      237.89     44.59 o 
  18   6   0     3576.01     3505.72    148.77 o 
  19   6   0      852.19      753.73     73.82 o 
  20   6   0       64.23       44.22     49.54 o 
  21   6   0       38.93       73.61     62.09 o 
  22   6   0      866.00      873.49    186.21 o 
  23   6   0       60.46      -38.35     99.00 o 
  24   6   0     1090.24     1156.56    117.51 o 
  25   6   0       33.61       -3.57     68.18 o 
  26   6   0      359.38      356.11    152.09 o 
  27   6   0      181.13      161.16     81.40 o 
  28   6   0       17.25      -87.56    130.77 o 
  29   6   0        2.26     -108.42     75.38 o 
  30   6   0      824.11      859.37    119.74 o 
  31   6   0       42.91       19.99     84.73 o 
  32   6   0      572.79      775.26    213.00 o 
  33   6   0       26.34      236.29     97.07 o 
   1   7   0      981.58      968.00     55.82 o 
   2   7   0      177.38      171.32     34.28 o 
   3   7   0     1581.52     1600.16     80.79 o 
   4   7   0      124.72      161.63     28.99 o 
   5   7   0     1576.83     1356.11     65.31 o 
   6   7   0       10.16       53.10     31.97 o 
   7   7   0     1149.63     1330.78     77.67 o 
   8   7   0      453.15      420.79     45.88 o 
   9   7   0     1877.13     1755.92     90.00 o 
  10   7   0      184.40      179.35     39.55 o 
  11   7   0       71.04       71.19     63.35 o 
  12   7   0       17.10       26.71     36.64 o 
  13   7   0      934.61     1011.06     69.00 o 
  14   7   0        3.57        6.45     37.98 o 
  15   7   0        3.64       53.19     39.55 o 
  16   7   0     1110.38     1055.13     85.40 o 
  17   7   0      106.39       47.68     48.58 o 
  18   7   0       43.95       30.51     46.83 o 
  19   7   0      685.73      625.44     85.13 o 
  20   7   0     1578.08     1549.26    235.79 o 
  21   7   0        5.05      143.32     92.11 o 
  22   7   0      339.34      330.46     81.14 o 
  23   7   0        9.03      -46.59     67.75 o 
  24   7   0      323.77      181.54     81.46 o 
  25   7   0       89.68        6.79     72.27 o 
  26   7   0        1.36       -4.69     74.75 o 
  27   7   0      183.64      174.07     85.30 o 
  28   7   0        1.90      -35.17    102.94 o 
  29   7   0       16.57      -29.83     80.93 o 
  30   7   0       96.78       91.46     88.25 o 
  31   7   0       31.34       -0.03     87.95 o 
   0   8   0     4414.76     4403.36    224.34 o 
   1   8   0        6.87      -39.74     28.86 o 
   2   8   0     1084.41      967.14     57.82 o 
   3   8   0      746.03      734.70     79.39 o 
   4   8   0       92.71      195.61     50.37 o 
   5   8   0      276.73      325.12     51.50 o 
   6   8   0      751.86      832.28    127.27 o 
   7   8   0       89.11       80.58     39.77 o 
   8   8   0     2722.66     2553.23    118.67 o 
   9   8   0       20.39       54.24     38.88 o 
  10   8   0       32.19       62.28     39.05 o 
  11   8   0       59.91        3.09     39.11 o 
  12   8   0        4.34       10.90     38.39 o 
  13   8   0       85.18       -9.42     47.87 o 
  14   8   0     4748.16     4381.76    202.95 o 
  15   8   0      226.15      342.48     61.12 o 
  16   8   0     1185.45     1215.61     97.13 o 
  17   8   0      101.61      197.40     60.55 o 
  18   8   0       41.27      -44.85     62.53 o 
  19   8   0       36.81        2.02     67.12 o 
  20   8   0       23.42      -19.38    148.62 o 
  21   8   0      234.53      138.16     75.11 o 
  22   8   0      615.38      656.31    128.54 o 
  23   8   0       86.82       57.97     77.00 o 
  24   8   0      678.24      729.14    112.98 o 
  25   8   0        0.23       -6.32     96.68 o 
  26   8   0      275.98      244.79     89.25 o 
  27   8   0        5.80        5.16     83.88 o 
  28   8   0      117.25      186.66     97.98 o 
  29   8   0      121.76       67.09     91.78 o 
  30   8   0      384.73       35.86    145.38 o 
   1   9   0        1.12       -9.98     36.49 o 
   2   9   0     1609.32     1784.87    143.36 o 
   3   9   0      214.46      277.22     46.19 o 
   4   9   0     1122.73     1121.81     76.81 o 
   5   9   0      115.80       82.93     41.01 o 
   6   9   0     3436.17     3538.20    153.88 o 
   7   9   0        1.78      -52.86     35.24 o 
   8   9   0       39.23       26.59     55.23 o 
   9   9   0      102.73      169.81     53.63 o 
  10   9   0       39.59      -41.71     47.01 o 
  11   9   0      254.51      266.00     59.79 o 
  12   9   0     2586.23     2366.15    193.35 o 
  13   9   0      445.85      452.19     69.01 o 
  14   9   0      573.24      658.48     77.35 o 
  15   9   0       13.66       17.42     53.61 o 
  16   9   0      170.46      137.33     65.32 o 
  17   9   0        2.50      -77.83     61.18 o 
  18   9   0      372.30      340.29     99.97 o 
  19   9   0       26.34      -14.96     68.82 o 
  20   9   0      724.65      898.82    214.41 o 
  21   9   0      494.17      393.74     94.55 o 
  22   9   0      595.82      492.74     99.28 o 
  23   9   0        5.08      137.36     86.14 o 
  24   9   0      143.42      172.90     92.76 o 
  25   9   0       19.05       26.83     93.72 o 
  26   9   0      361.20      313.06    163.67 o 
  27   9   0       14.95     -105.23    162.33 o 
  28   9   0      385.23      572.62    195.51 o 
   0  10   0      369.85      571.64    160.10 o 
   1  10   0     1328.36     1509.62    108.54 o 
   2  10   0      305.67      369.29     94.89 o 
   3  10   0       47.67       41.05     52.47 o 
   4  10   0      138.65      143.79     57.19 o 
   5  10   0       34.26      -12.36     42.27 o 
   6  10   0       46.55       83.35     47.46 o 
   7  10   0      577.45      747.14     85.48 o 
   8  10   0      258.64       81.11     69.03 o 
   9  10   0      772.51      834.62     85.27 o 
  10  10   0      471.71      488.46     73.19 o 
  11  10   0       18.30       67.32     58.11 o 
  12  10   0        5.76      -79.99     53.32 o 
  13  10   0      115.91       85.20     94.46 o 
  14  10   0      135.67       91.93     74.05 o 
  15  10   0      243.50      336.86    102.32 o 
  16  10   0      254.58      320.32    125.14 o 
  17  10   0      143.14        2.78    106.59 o 
  18  10   0       49.00      -51.27    113.99 o 
  19  10   0        3.18       27.49     99.59 o 
  20  10   0      374.09      260.26    114.53 o 
  21  10   0        3.80       34.26    103.42 o 
  22  10   0      148.52      -22.61    107.11 o 
  23  10   0      173.02      213.51    122.79 o 
  24  10   0      135.06      228.31    129.40 o 
  25  10   0      111.71      262.41    178.21 o 
   1  11   0      207.35      264.04     65.31 o 
   2  11   0     1274.51     1349.69    110.22 o 
   3  11   0       23.30      -17.43     57.44 o 
   4  11   0     1445.72     1332.47    190.99 o 
   5  11   0      198.18      266.22     84.77 o 
   6  11   0     2126.68     1980.81    240.97 o 
   7  11   0        0.04       15.49     57.49 o 
   8  11   0        1.53       65.54     59.65 o 
   9  11   0       81.38       64.15     61.30 o 
  10  11   0      433.24      522.75     93.57 o 
  11  11   0       57.83      163.23     67.77 o 
  12  11   0      269.18      226.76     72.48 o 
  13  11   0      109.37      121.50     81.62 o 
  14  11   0       15.77       19.39     74.39 o 
  15  11   0      125.16      196.32     95.72 o 
  16  11   0       83.11        0.81     81.51 o 
  17  11   0        1.77       47.52     82.45 o 
  18  11   0      109.12      212.31     99.70 o 
  19  11   0        8.94       13.60     92.08 o 
  20  11   0      388.50      420.22    111.07 o 
  21  11   0       12.54      166.77    102.26 o 
  22  11   0        1.31      141.71    142.71 o 
   0  12   0      790.14      747.09    131.63 o 
   1  12   0      309.52      385.38     96.80 o 
   2  12   0      385.52      332.59     95.15 o 
   3  12   0       70.07       43.03    120.93 o 
   4  12   0      491.42      457.52     99.52 o 
   5  12   0       38.56      -28.20     75.90 o 
   6  12   0      180.94       84.25     85.52 o 
   7  12   0      888.57      846.85    118.49 o 
   8  12   0      135.97       66.54    104.74 o 
   9  12   0        6.39       15.47     84.39 o 
  10  12   0       70.30      155.57     88.11 o 
  11  12   0        2.87       35.85     70.12 o 
  12  12   0        6.26      -54.36     82.13 o 
  13  12   0       31.94       23.13     99.87 o 
  14  12   0       18.22      112.01    136.78 o 
  15  12   0       59.53       66.01     85.54 o 
  16  12   0      102.85      143.59     93.17 o 
  17  12   0       76.25      -74.15     90.21 o 
  18  12   0       16.44     -134.46    100.14 o 
   1  13   0        9.95      -62.69    141.37 o 
   2  13   0       62.76       32.46    126.45 o 
   3  13   0        2.55       91.07    130.98 o 
   4  13   0      554.00      540.22    112.86 o 
   5  13   0      226.21      242.99    100.82 o 
   6  13   0        1.64      -81.97     84.26 o 
   7  13   0        1.52       22.83     91.60 o 
   8  13   0       14.73      -13.80     90.93 o 
   9  13   0       27.65       35.08     93.15 o 
  10  13   0        1.85       41.90    114.51 o 
  11  13   0       35.73      -40.03    114.24 o 
  12  13   0       35.11     -159.66    140.75 o 
  13  13   0       26.65      163.76    164.12 o 
 -35   1   1       42.86       87.23    146.63 o 
 -34   1   1       54.98      193.01    155.55 o 
 -33   1   1      156.33      273.17     99.18 o 
 -32   1   1      745.53      614.98    153.86 o 
 -31   1   1        3.33      145.12     83.18 o 
 -30   1   1     2448.93     2397.67    157.66 o 
 -29   1   1       98.82      221.15     50.83 o 
 -28   1   1     3231.14     2976.72    137.95 o 
 -27   1   1      199.53      123.12     42.87 o 
 -26   1   1      177.28      151.71     44.19 o 
 -25   1   1      908.23     1023.42     63.09 o 
 -24   1   1      910.03      900.09     57.74 o 
 -23   1   1       36.14      129.68     39.40 o 
 -22   1   1     7923.10     7424.02    273.42 o 
 -21   1   1       55.47      132.10     32.83 o 
 -20   1   1     4970.46     4698.80    180.12 o 
 -19   1   1      604.92      665.88     44.65 o 
 -18   1   1      184.70      239.27     30.31 o 
 -17   1   1      332.07      394.66     33.27 o 
 -16   1   1     2835.22     2389.60     90.05 o 
 -15   1   1       22.71       66.45     20.37 o 
 -14   1   1    22994.78    23197.88    727.23 o 
 -13   1   1      569.43      597.55     36.57 o 
 -12   1   1     6574.98     6589.95    213.95 o 
 -11   1   1      909.82      946.11     42.03 o 
 -10   1   1       88.11       94.38     17.32 o 
  -9   1   1        5.57       15.51     11.61 o 
  -8   1   1    11789.82    12080.84    379.36 o 
  -7   1   1      135.38      137.97     14.07 o 
  -6   1   1    28264.53    30205.42    938.38 o 
  -5   1   1     3297.07     2866.88    152.79 o 
  -4   1   1     7097.95     7857.96    246.90 o 
  -3   1   1      679.97      392.77     28.70 o 
  -2   1   1       29.97       13.58     13.17 o 
  -1   1   1       18.45       -2.54      6.35 o 
   0   1   1      423.96      524.21     20.82 o 
   1   1   1      285.92      192.53     28.54 o 
   2   1   1      815.15     1006.28     41.30 o 
   3   1   1     1605.07     1233.74     98.60 o 
   4   1   1    16666.12    17835.88    555.48 o 
   5   1   1     2475.60     2220.67     75.26 o 
   6   1   1      296.29      384.10     22.79 o 
   7   1   1        4.52       16.55      9.69 o 
   8   1   1    15455.33    16431.75    514.63 o 
   9   1   1        7.22        8.12     12.44 o 
  10   1   1    43774.91    45764.27   1420.79 o 
  11   1   1      217.80      209.67     20.20 o 
  12   1   1     8249.49     8329.01    268.02 o 
  13   1   1      365.58      397.40     30.74 o 
  14   1   1     2839.26     2780.23    109.25 o 
  15   1   1      609.30      638.43     41.31 o 
  16   1   1    26046.98    26180.30    899.92 o 
  17   1   1      140.98      234.48     30.09 o 
  18   1   1    14744.86    13920.69    486.93 o 
  19   1   1      268.02      411.04     39.65 o 
  20   1   1      244.93      250.05     35.94 o 
  21   1   1      520.78      578.64     56.47 o 
  22   1   1     5010.36     5036.86    196.77 o 
  23   1   1     2351.57     2090.42    103.51 o 
  24   1   1     7744.13     7532.63    282.04 o 
  25   1   1      272.27      485.95     56.12 o 
  26   1   1      703.96      704.54     64.06 o 
  27   1   1       70.97       55.42     61.34 o 
  28   1   1       63.81       67.27     62.75 o 
  29   1   1      258.31       85.57     68.06 o 
  30   1   1      910.74      962.25    112.02 o 
  31   1   1      236.72      218.19     80.20 o 
  32   1   1     1601.62     2016.43    163.00 o 
  33   1   1        0.06      -22.47    101.40 o 
  34   1   1      694.72      738.62    138.26 o 
  35   1   1      103.82      177.85    153.23 o 
 -36   2   1       55.59      -85.27    140.39 o 
 -35   2   1       26.35     -134.15    145.21 o 
 -34   2   1      591.73      466.03    115.28 o 
 -33   2   1       85.51       23.33    149.93 o 
 -32   2   1      346.48      290.83    100.31 o 
 -31   2   1      483.91      377.80     98.94 o 
 -30   2   1       75.34      -11.39     60.34 o 
 -29   2   1      965.72      826.63     81.60 o 
 -28   2   1      675.06      685.01     99.70 o 
 -27   2   1      224.14      188.99     47.22 o 
 -26   2   1     3240.15     3134.12    138.98 o 
 -25   2   1       19.54       46.78     39.48 o 
 -24   2   1      279.06      304.89     61.15 o 
 -23   2   1      143.82      169.04     40.06 o 
 -22   2   1      296.67      291.85     56.09 o 
 -21   2   1     1499.06     1414.70     77.79 o 
 -20   2   1      780.97      799.80     50.42 o 
 -19   2   1        5.13       24.72     25.20 o 
 -18   2   1    10894.47    11108.09    394.70 o 
 -17   2   1        2.80        2.57     24.32 o 
 -16   2   1     7537.97     7407.52    243.38 o 
 -15   2   1      289.04      270.96     31.12 o 
 -14   2   1      239.68      313.88     31.52 o 
 -13   2   1      265.76      264.65     28.26 o 
 -12   2   1    32711.86    35503.84   1206.02 o 
 -11   2   1      227.39      242.30     25.62 o 
 -10   2   1    32469.74    33791.20   1157.25 o 
  -9   2   1      112.58      120.13     14.60 o 
  -8   2   1    14666.81    15822.83    495.72 o 
  -7   2   1        2.41       -2.73      8.92 o 
  -6   2   1    29196.70    31428.12   1189.11 o 
  -5   2   1        2.87       11.07      8.58 o 
  -4   2   1   181911.39   171784.70   5305.97 o 
  -3   2   1     5160.33     3954.56    211.34 o 
  -2   2   1    27007.15    28743.33    892.86 o 
  -1   2   1      542.01      401.78     34.97 o 
   0   2   1    36452.08    39935.73   1361.53 o 
   1   2   1      456.32      363.52     30.68 o 
   2   2   1    26032.47    28733.88    892.70 o 
   3   2   1      523.37      385.52     30.69 o 
   4   2   1      964.93     1215.30     45.28 o 
   5   2   1      260.03      202.01     22.18 o 
   6   2   1    14819.46    14551.41    456.38 o 
   7   2   1      260.61      214.53     17.81 o 
   8   2   1    19380.19    21300.70    665.39 o 
   9   2   1      958.88      944.23     41.31 o 
  10   2   1     9678.38    10217.92    324.47 o 
  11   2   1      117.65       81.24     17.67 o 
  12   2   1     4167.15     3560.03    122.30 o 
  13   2   1      374.18      384.09     30.17 o 
  14   2   1    19287.46    20470.74    644.75 o 
  15   2   1      709.89      693.22     41.05 o 
  16   2   1     3169.96     2955.05    108.08 o 
  17   2   1     1007.78      976.24     51.38 o 
  18   2   1      688.20      740.64     45.79 o 
  19   2   1      792.94      855.87     50.80 o 
  20   2   1     8455.45     7880.54    262.56 o 
  21   2   1      356.35      421.85     54.70 o 
  22   2   1     7865.61     7264.90    245.71 o 
  23   2   1      672.10      690.08     58.23 o 
  24   2   1      740.85      892.14     77.25 o 
  25   2   1      222.89      204.65     52.00 o 
  26   2   1      774.58     1093.95    159.22 o 
  27   2   1      175.69      173.25     56.01 o 
  28   2   1      140.42      248.06     73.08 o 
  29   2   1      224.83      183.49     70.44 o 
  30   2   1      770.11      738.76    123.76 o 
  31   2   1      181.07      135.73     76.02 o 
  32   2   1      387.84      398.05     90.96 o 
  33   2   1      134.08       95.20     84.27 o 
  34   2   1        8.93       75.48    114.63 o 
  35   2   1        8.75      214.78    173.03 o 
  36   2   1      625.52      578.15    208.53 o 
 -36   3   1      109.82      -22.41    221.56 o 
 -35   3   1       19.30      -48.74     79.41 o 
 -34   3   1      184.05      148.52     86.04 o 
 -33   3   1        9.53       26.51     98.74 o 
 -32   3   1      467.76      518.62    110.35 o 
 -31   3   1       27.24       12.79     95.53 o 
 -30   3   1      123.52      251.56     77.60 o 
 -29   3   1       97.98       -8.87     66.23 o 
 -28   3   1       20.97       52.99     53.20 o 
 -27   3   1     1159.77      844.95     82.86 o 
 -26   3   1     1472.38     1609.24    107.89 o 
 -25   3   1      185.43      172.64     57.97 o 
 -24   3   1       25.29       52.00     39.42 o 
 -23   3   1        7.70       -5.44     37.16 o 
 -22   3   1      579.70      587.38     67.84 o 
 -21   3   1      556.32      503.28     50.55 o 
 -20   3   1      688.82      733.30     56.28 o 
 -19   3   1       84.41       57.78     31.90 o 
 -18   3   1      327.65      311.86     39.25 o 
 -17   3   1       20.51       14.22     22.02 o 
 -16   3   1     1967.27     2220.34     86.93 o 
 -15   3   1      896.45      901.82     46.29 o 
 -14   3   1     1616.20     1675.48     68.81 o 
 -13   3   1      680.23      763.60     50.68 o 
 -12   3   1     6352.85     7278.23    259.13 o 
 -11   3   1      140.46      120.12     16.84 o 
 -10   3   1     3157.65     3430.33    129.39 o 
  -9   3   1     1162.26     1082.86     52.35 o 
  -8   3   1      338.05      398.42     28.89 o 
  -7   3   1      447.25      440.81     48.54 o 
  -6   3   1     9660.99    10094.01    388.21 o 
  -5   3   1      856.63      769.13     32.66 o 
  -4   3   1    10453.44    10989.05    346.57 o 
  -3   3   1      607.51      586.32     52.34 o 
  -2   3   1     2578.85     2826.82     95.61 o 
  -1   3   1     1136.16     1036.17     66.32 o 
   0   3   1    17491.17    19553.08    610.48 o 
   1   3   1     4597.73     4063.05    146.22 o 
   2   3   1     4314.57     5027.09    163.99 o 
   3   3   1      113.20      104.74     15.20 o 
   4   3   1      363.84      396.18     25.14 o 
   5   3   1      238.46      225.07     19.76 o 
   6   3   1    12648.36    14547.28    499.23 o 
   7   3   1      419.70      428.00     26.47 o 
   8   3   1       65.00       71.46     28.65 o 
   9   3   1     3299.04     3155.04    109.17 o 
  10   3   1      533.92      700.06     36.80 o 
  11   3   1      185.41      187.20     22.04 o 
  12   3   1       29.54       51.82     19.09 o 
  13   3   1      481.32      472.75     32.71 o 
  14   3   1       57.59      109.31     22.88 o 
  15   3   1      201.75      211.92     27.46 o 
  16   3   1       29.74       35.08     22.36 o 
  17   3   1      723.68      751.86     45.64 o 
  18   3   1      308.06      371.18     35.38 o 
  19   3   1      104.76      105.71     43.44 o 
  20   3   1      257.43      265.27     56.85 o 
  21   3   1       11.36       -6.06     38.93 o 
  22   3   1      122.38      182.08     48.17 o 
  23   3   1       12.99       76.72     52.88 o 
  24   3   1       54.00       89.74     47.36 o 
  25   3   1       40.81       47.29     69.03 o 
  26   3   1     1202.10     1159.62     92.80 o 
  27   3   1      125.59      105.78     54.06 o 
  28   3   1      798.83      816.11     82.55 o 
  29   3   1       42.52       88.33     70.89 o 
  30   3   1      515.61      555.68    154.64 o 
  31   3   1       52.22      -38.44     73.35 o 
  32   3   1      143.61      173.58    316.19 o 
  33   3   1       51.29      152.22    112.70 o 
  34   3   1       19.94      104.64    114.01 o 
  35   3   1       32.78       62.08    108.15 o 
 -35   4   1      175.43       95.89    115.36 o 
 -34   4   1      232.81       95.84     92.45 o 
 -33   4   1        1.86      -31.28     79.83 o 
 -32   4   1      133.60      -25.53     93.25 o 
 -31   4   1       66.98      -71.91    109.62 o 
 -30   4   1      202.25      223.17    100.32 o 
 -29   4   1       38.77       43.98     70.78 o 
 -28   4   1      667.23      596.93     90.69 o 
 -27   4   1       74.52       65.72     66.61 o 
 -26   4   1     3327.24     3307.85    252.28 o 
 -25   4   1      653.53      576.48     99.85 o 
 -24   4   1     3098.46     2809.31    152.02 o 
 -23   4   1      392.26      447.23     66.82 o 
 -22   4   1       97.88       13.60     44.99 o 
 -21   4   1      139.78      195.39     42.50 o 
 -20   4   1     2582.03     2662.45    120.00 o 
 -19   4   1      232.53      233.32     40.62 o 
 -18   4   1     9406.74     9654.56    347.23 o 
 -17   4   1       78.23      105.43     33.21 o 
 -16   4   1     2748.33     2486.80    107.74 o 
 -15   4   1     1002.64     1062.10     62.27 o 
 -14   4   1      467.04      547.55     52.01 o 
 -13   4   1        1.53        5.60     24.67 o 
 -12   4   1    18502.46    19277.63    745.42 o 
 -11   4   1       54.09       67.76     26.26 o 
 -10   4   1    30267.24    30917.77   1054.85 o 
  -9   4   1      692.12      736.15     44.82 o 
  -8   4   1     6137.19     6529.78    233.80 o 
  -7   4   1      391.56      362.68     34.30 o 
  -6   4   1     5959.21     6589.39    300.39 o 
  -5   4   1      416.47      388.23     24.39 o 
  -4   4   1    16095.08    16974.69    533.66 o 
  -3   4   1     1395.53     1181.73     50.09 o 
  -2   4   1    28089.70    29936.01   1026.36 o 
  -1   4   1      507.41      429.97     26.78 o 
   0   4   1    16480.75    17469.50    548.68 o 
   1   4   1      589.62      492.34     30.31 o 
   2   4   1      461.06      476.20     29.50 o 
   3   4   1     1016.65      832.01     40.36 o 
   4   4   1    30320.35    31063.74    968.75 o 
   5   4   1      473.08      447.52     29.88 o 
   6   4   1    24192.20    24629.46    848.01 o 
   7   4   1      598.34      586.31     34.82 o 
   8   4   1     8254.21     9220.81    296.66 o 
   9   4   1        5.95       10.41     17.96 o 
  10   4   1       13.93       15.96     18.01 o 
  11   4   1      198.38      187.62     23.84 o 
  12   4   1    12788.88    12882.02    411.39 o 
  13   4   1      455.24      466.26     34.64 o 
  14   4   1    33530.31    33706.23   1053.32 o 
  15   4   1      399.43      464.83     37.97 o 
  16   4   1     1937.94     1824.09     87.45 o 
  17   4   1      196.90      186.82     35.80 o 
  18   4   1     1588.39     1622.55     88.99 o 
  19   4   1      315.42      320.51     43.11 o 
  20   4   1     4099.48     4075.89    186.96 o 
  21   4   1      261.40      302.45     55.88 o 
  22   4   1     4211.59     4271.88    196.11 o 
  23   4   1      106.50       79.38     48.50 o 
  24   4   1     1132.00      847.37    116.53 o 
  25   4   1      647.56      600.48     88.24 o 
  26   4   1      726.69      670.57     94.65 o 
  27   4   1      201.46      199.63     71.53 o 
  28   4   1     2745.82     2449.82    146.19 o 
  29   4   1        1.60       70.47    106.21 o 
  30   4   1      406.51      342.44     88.42 o 
  31   4   1      162.69      201.80    146.37 o 
  32   4   1      187.37      150.30    110.26 o 
  33   4   1      311.26      208.25    120.09 o 
  34   4   1       24.61       54.09    107.87 o 
 -34   5   1      119.31       81.61     95.71 o 
 -33   5   1        2.59     -120.88     80.58 o 
 -32   5   1      729.18      759.86    119.37 o 
 -31   5   1       48.75       52.65     93.54 o 
 -30   5   1     1588.87     1580.91    178.63 o 
 -29   5   1       13.68       17.12     88.66 o 
 -28   5   1       15.51       10.23     74.18 o 
 -27   5   1       38.07      121.34     78.76 o 
 -26   5   1       75.46       73.01     69.67 o 
 -25   5   1        8.74       35.02     54.33 o 
 -24   5   1     3431.50     3217.24    196.24 o 
 -23   5   1      418.30      396.72     64.54 o 
 -22   5   1     3711.71     3362.65    171.02 o 
 -21   5   1      245.47      225.73     53.98 o 
 -20   5   1     1189.36     1307.79     93.74 o 
 -19   5   1       14.15       25.92     44.93 o 
 -18   5   1       25.97       26.98     42.98 o 
 -17   5   1      406.87      440.05     47.91 o 
 -16   5   1      652.04      793.41     57.31 o 
 -15   5   1      444.54      562.88     52.35 o 
 -14   5   1     3997.95     3918.38    154.70 o 
 -13   5   1      373.19      348.84     38.88 o 
 -12   5   1     2578.64     2307.20    122.99 o 
 -11   5   1       75.81       95.98     39.35 o 
 -10   5   1      705.65      667.79     46.76 o 
  -9   5   1        4.62        5.11     23.71 o 
  -8   5   1    13915.25    14223.94    548.99 o 
  -7   5   1     4844.62     4624.14    191.92 o 
  -6   5   1     4989.91     4425.70    150.27 o 
  -5   5   1      155.83      143.23     25.83 o 
  -4   5   1       37.21       46.62     17.58 o 
  -3   5   1      177.74      196.32     22.68 o 
  -2   5   1      272.28      343.97     28.61 o 
  -1   5   1      303.09      330.71     27.12 o 
   0   5   1     2331.17     2091.14     79.26 o 
   1   5   1     2193.06     2082.76     79.06 o 
   2   5   1    15778.90    15503.57    491.10 o 
   3   5   1     1571.35     1543.62     64.30 o 
   4   5   1     6651.40     6602.43    217.42 o 
   5   5   1      317.48      312.91     28.71 o 
   6   5   1     1564.75     1917.71     76.10 o 
   7   5   1      495.68      490.80     41.55 o 
   8   5   1     1111.15     1684.42     70.91 o 
   9   5   1      303.73      351.99     30.96 o 
  10   5   1     4293.54     4100.27    142.50 o 
  11   5   1     1372.90     1351.53     61.76 o 
  12   5   1     5705.40     5067.18    191.36 o 
  13   5   1      738.02      757.28     56.52 o 
  14   5   1     1387.12     1442.18     76.14 o 
  15   5   1       33.20       32.54     32.79 o 
  16   5   1    11267.55    11248.41    447.72 o 
  17   5   1      286.12      211.02     40.58 o 
  18   5   1     3906.97     3600.49    169.66 o 
  19   5   1      112.71      148.82     48.36 o 
  20   5   1     1198.43     1498.53    102.12 o 
  21   5   1       59.85       27.79     46.09 o 
  22   5   1      105.81      149.50     54.91 o 
  23   5   1       23.65       60.44     52.03 o 
  24   5   1      323.21      436.58    144.28 o 
  25   5   1       26.68       93.02     54.88 o 
  26   5   1     2112.44     1852.84    147.62 o 
  27   5   1      392.07      518.43     92.55 o 
  28   5   1      105.95       98.01     74.94 o 
  29   5   1       38.86     -106.26     70.84 o 
  30   5   1        0.23      -38.63     83.90 o 
  31   5   1       51.36      140.92     81.93 o 
  32   5   1        5.86      -50.05    150.02 o 
  33   5   1        4.83     -140.29     93.53 o 
 -33   6   1        2.29       50.40     95.05 o 
 -32   6   1      114.42      126.46     95.47 o 
 -31   6   1       72.58      127.32     93.07 o 
 -30   6   1       71.69       -1.03     95.02 o 
 -29   6   1       37.11       86.66     99.72 o 
 -28   6   1        2.82       68.08    183.11 o 
 -27   6   1      222.65      315.14    106.00 o 
 -26   6   1      619.60      305.05     99.32 o 
 -25   6   1       51.37       73.92     73.93 o 
 -24   6   1      968.45      930.00     89.78 o 
 -23   6   1       82.15       37.26     54.30 o 
 -22   6   1      477.82      422.83     80.59 o 
 -21   6   1      130.62      178.06     57.32 o 
 -20   6   1      788.35      856.41     80.26 o 
 -19   6   1     1029.01     1032.25     90.38 o 
 -18   6   1     2327.18     2631.09    177.45 o 
 -17   6   1      394.00      399.86     58.71 o 
 -16   6   1     1765.19     1664.84    104.07 o 
 -15   6   1        2.55        7.17     39.70 o 
 -14   6   1      168.63      270.51     40.85 o 
 -13   6   1       40.45       64.26     32.42 o 
 -12   6   1     1633.13     1535.58     80.59 o 
 -11   6   1     1094.15     1045.03     63.72 o 
 -10   6   1       33.78      -21.45     45.83 o 
  -9   6   1      830.89      736.21     57.71 o 
  -8   6   1       21.78      -25.69     25.75 o 
  -7   6   1       77.66       44.80     19.44 o 
  -6   6   1     2106.13     2166.00     84.43 o 
  -5   6   1      604.78      606.10     38.57 o 
  -4   6   1     4532.99     4603.43    173.77 o 
  -3   6   1      633.19      628.26     39.13 o 
  -2   6   1       87.74       81.59     22.35 o 
  -1   6   1      645.48      682.85     45.13 o 
   0   6   1     2634.72     3120.10    113.88 o 
   1   6   1      475.24      470.37     44.24 o 
   2   6   1        5.65       29.12     22.58 o 
   3   6   1      102.85       95.83     24.41 o 
   4   6   1       25.95       49.78     23.16 o 
   5   6   1     2591.50     2302.73     90.58 o 
   6   6   1     3325.70     3699.67    132.37 o 
   7   6   1      200.63      184.08     28.35 o 
   8   6   1      894.59     1096.54     56.86 o 
   9   6   1        3.84       22.84     51.48 o 
  10   6   1     1323.57     1335.14     73.79 o 
  11   6   1      162.22      211.46     42.20 o 
  12   6   1     1112.66     1177.87     70.69 o 
  13   6   1     1132.61     1098.67     68.68 o 
  14   6   1       16.91       16.76     34.53 o 
  15   6   1     1301.84     1437.30     81.81 o 
  16   6   1       76.19      103.21     38.01 o 
  17   6   1      108.67      163.48     50.20 o 
  18   6   1      110.79       79.96     48.09 o 
  19   6   1      256.67      257.46     58.15 o 
  20   6   1     1829.80     1937.42    120.15 o 
  21   6   1      449.61      476.11     67.07 o 
  22   6   1     2048.19     1854.39    140.27 o 
  23   6   1      148.41      311.36     74.62 o 
  24   6   1      482.49      508.40    102.00 o 
  25   6   1       11.02      -80.30     65.67 o 
  26   6   1      143.52      155.16     79.28 o 
  27   6   1      127.77      154.37     79.76 o 
  28   6   1      303.17      311.33     89.16 o 
  29   6   1      102.81      162.08     87.78 o 
  30   6   1      162.08       58.96     87.89 o 
  31   6   1        0.97       26.21     83.41 o 
  32   6   1      272.10      353.96    104.08 o 
 -32   7   1      228.78      261.34    177.67 o 
 -31   7   1       25.20      -33.83     95.17 o 
 -30   7   1      373.68      350.61    105.11 o 
 -29   7   1        0.20      -33.59     86.38 o 
 -28   7   1      549.20      375.09    100.38 o 
 -27   7   1       54.84      102.16    101.74 o 
 -26   7   1        7.02      -41.76    208.27 o 
 -25   7   1      139.58      119.26     93.56 o 
 -24   7   1     1121.52      963.18    151.72 o 
 -23   7   1       10.31      -29.63    112.38 o 
 -22   7   1     2535.61     2609.25    173.85 o 
 -21   7   1        0.85       33.31     62.74 o 
 -20   7   1     3245.36     3570.52    208.49 o 
 -19   7   1      405.32      421.00     66.42 o 
 -18   7   1      299.72      293.69     77.26 o 
 -17   7   1        1.29       24.84     72.08 o 
 -16   7   1     3471.83     3447.76    243.61 o 
 -15   7   1      383.88      396.85     67.25 o 
 -14   7   1     3161.30     3110.40    180.29 o 
 -13   7   1       37.08       41.11     52.50 o 
 -12   7   1     1015.11      958.02     89.96 o 
 -11   7   1       42.46      111.10     36.11 o 
 -10   7   1     1404.78     1422.74     79.03 o 
  -9   7   1       96.19      100.23     34.68 o 
  -8   7   1     4261.31     3726.77    150.68 o 
  -7   7   1      673.24      788.12     57.30 o 
  -6   7   1    10099.64    10698.69    382.22 o 
  -5   7   1       11.94        7.76     40.48 o 
  -4   7   1     3796.61     3472.60    126.35 o 
  -3   7   1       46.89       43.91     31.29 o 
  -2   7   1        5.28       -6.70     30.89 o 
  -1   7   1      100.58      116.60     27.45 o 
   0   7   1     7621.29     7402.43    246.33 o 
   1   7   1      346.91      411.55     38.13 o 
   2   7   1     8485.71     8376.72    277.26 o 
   3   7   1       20.71       13.89     25.90 o 
   4   7   1     4295.24     4415.65    156.14 o 
   5   7   1      363.28      298.62     34.76 o 
   6   7   1     1969.19     2135.07    101.36 o 
   7   7   1      176.50      212.12     38.84 o 
   8   7   1     9263.62     8624.11    350.83 o 
   9   7   1       46.89       53.07     35.37 o 
  10   7   1     4665.13     4579.14    180.28 o 
  11   7   1        7.03       18.41     36.13 o 
  12   7   1      495.02      576.16     55.45 o 
  13   7   1       68.18       88.39     39.55 o 
  14   7   1      632.38      529.55     54.22 o 
  15   7   1        8.50       24.50     40.97 o 
  16   7   1     2694.18     2827.13    150.03 o 
  17   7   1       25.46       74.94     51.98 o 
  18   7   1     6145.51     6350.73    277.02 o 
  19   7   1       72.40      105.21     53.29 o 
  20   7   1     1161.85     1098.49    150.94 o 
  21   7   1       44.78       89.99     66.74 o 
  22   7   1      472.25      386.33     82.97 o 
  23   7   1        1.63      -88.53     74.24 o 
  24   7   1     1222.93     1150.04    122.75 o 
  25   7   1        0.06     -107.11     71.41 o 
  26   7   1      718.43      779.08    110.93 o 
  27   7   1       13.88       81.10     82.43 o 
  28   7   1       79.23      168.50     88.63 o 
  29   7   1       94.92       70.02     89.15 o 
  30   7   1       45.77       22.05     86.67 o 
  31   7   1       26.24      -82.59    150.74 o 
 -30   8   1       65.74       80.99    153.59 o 
 -29   8   1        6.20      -86.08    101.77 o 
 -28   8   1      261.41      296.66    103.90 o 
 -27   8   1       66.82       53.92     90.65 o 
 -26   8   1       31.07       41.08     87.18 o 
 -25   8   1       14.46      -65.63     73.90 o 
 -24   8   1       46.15      212.98     89.36 o 
 -23   8   1       48.67        8.69     79.04 o 
 -22   8   1      145.01      279.08     98.58 o 
 -21   8   1       55.34       25.95     66.15 o 
 -20   8   1      267.40      265.26     68.93 o 
 -19   8   1      595.95      522.17     75.90 o 
 -18   8   1       85.96      177.26     60.87 o 
 -17   8   1      130.62      187.19     59.85 o 
 -16   8   1      796.21      908.01     85.97 o 
 -15   8   1      439.97      353.40     63.79 o 
 -14   8   1      194.20      312.07     60.59 o 
 -13   8   1     1384.51     1296.22     97.69 o 
 -12   8   1      772.82      776.21     88.86 o 
 -11   8   1      259.29      298.53     88.75 o 
 -10   8   1      691.68      688.74     73.79 o 
  -9   8   1     1116.95     1015.96    108.04 o 
  -8   8   1      228.68      258.18     45.42 o 
  -7   8   1       68.26       93.15     37.78 o 
  -6   8   1      329.01      290.67     44.32 o 
  -5   8   1      238.95      218.53     40.70 o 
  -4   8   1     1612.50     1350.87     78.72 o 
  -3   8   1     1514.11     1536.95     85.48 o 
  -2   8   1     2656.10     2598.08    105.50 o 
  -1   8   1     1250.16     1304.85     85.67 o 
   0   8   1      537.86      523.65     44.36 o 
   1   8   1        3.63       11.63     28.48 o 
   2   8   1      123.81      122.90     43.24 o 
   3   8   1      299.28      252.78     43.41 o 
   4   8   1      752.61      747.36     60.14 o 
   5   8   1      352.79      393.43     49.83 o 
   6   8   1     1803.67     1875.97    103.63 o 
   7   8   1     1570.68     1665.49     91.46 o 
   8   8   1       74.63       97.88     40.23 o 
   9   8   1       14.94       33.76     40.46 o 
  10   8   1      117.54      113.65     41.64 o 
  11   8   1      380.80      312.16     60.62 o 
  12   8   1     1427.21     1369.41     85.75 o 
  13   8   1      673.67      729.33     79.18 o 
  14   8   1       77.90       28.44     48.07 o 
  15   8   1      301.81      274.74     61.62 o 
  16   8   1      864.66      908.21     85.29 o 
  17   8   1      325.95      319.10     75.89 o 
  18   8   1      340.53      233.60     73.54 o 
  19   8   1       57.74       30.30    155.56 o 
  20   8   1      104.19      132.88     75.33 o 
  21   8   1      409.26      340.47     86.96 o 
  22   8   1      180.75      287.77     84.15 o 
  23   8   1       92.74      348.33     89.81 o 
  24   8   1      100.70       42.09     77.14 o 
  25   8   1       36.56      198.24     90.45 o 
  26   8   1       18.64        7.25    115.86 o 
  27   8   1       37.10      -88.70     85.44 o 
  28   8   1        8.38      -69.45    130.23 o 
  29   8   1       84.03      -53.53    104.41 o 
 -28   9   1      245.46      401.55    180.53 o 
 -27   9   1       94.09      -13.57     92.74 o 
 -26   9   1      265.18      146.75     95.75 o 
 -25   9   1        0.97      -31.61     88.74 o 
 -24   9   1       99.38      248.05     98.34 o 
 -23   9   1      136.71      158.63     92.26 o 
 -22   9   1      326.40      106.96     86.69 o 
 -21   9   1      124.38      247.92     91.45 o 
 -20   9   1      934.22      937.40    119.11 o 
 -19   9   1      252.25      285.26     74.43 o 
 -18   9   1        7.42       46.44     61.65 o 
 -17   9   1      111.29       96.75     69.78 o 
 -16   9   1       74.80       36.04     58.39 o 
 -15   9   1      138.95       94.44     59.38 o 
 -14   9   1     1096.51      919.49     89.48 o 
 -13   9   1      574.37      541.33     82.91 o 
 -12   9   1      111.75      182.87     58.77 o 
 -11   9   1      161.31      196.07     58.21 o 
 -10   9   1      511.63      574.88     72.94 o 
  -9   9   1       96.78      102.59     64.42 o 
  -8   9   1     2683.29     2343.56    134.29 o 
  -7   9   1      598.52      528.31     65.72 o 
  -6   9   1     3502.48     3132.43    140.87 o 
  -5   9   1      657.80      818.13     96.21 o 
  -4   9   1      524.42      479.07     55.50 o 
  -3   9   1        1.17      -55.24     36.83 o 
  -2   9   1       36.69        5.57     39.74 o 
  -1   9   1      605.80      727.72     70.70 o 
   0   9   1      486.49      491.19     55.10 o 
   1   9   1      585.82      598.60     68.39 o 
   2   9   1     2013.01     1948.73    102.06 o 
   3   9   1      178.97      184.62     46.00 o 
   4   9   1       86.87       29.64     62.60 o 
   5   9   1       46.21       32.02     41.19 o 
   6   9   1      452.46      289.04     60.69 o 
   7   9   1       23.60      -28.77     41.50 o 
   8   9   1     1081.07     1077.92     77.98 o 
   9   9   1     1053.43     1172.79     82.48 o 
  10   9   1      120.14      126.75     47.31 o 
  11   9   1       54.40       13.11     66.31 o 
  12   9   1       19.62       15.24     59.52 o 
  13   9   1       84.09       81.32     55.21 o 
  14   9   1      181.26      157.42     69.59 o 
  15   9   1      292.11      267.19     76.66 o 
  16   9   1      970.18      948.68    108.08 o 
  17   9   1       18.74       -3.42     69.88 o 
  18   9   1      262.31      300.33     82.80 o 
  19   9   1      104.85      240.23     82.69 o 
  20   9   1      126.01       35.82     77.85 o 
  21   9   1       11.85      -65.12     73.25 o 
  22   9   1        4.67       26.54     85.61 o 
  23   9   1       94.58       24.97    118.23 o 
  24   9   1      292.37      189.18    140.37 o 
  25   9   1       38.85      127.15     96.13 o 
  26   9   1      149.10       89.60     99.70 o 
  27   9   1       14.02      241.71    173.03 o 
 -25  10   1        1.17      -24.60    117.47 o 
 -24  10   1       67.19       31.00     97.25 o 
 -23  10   1        0.21      -59.91    168.74 o 
 -22  10   1      381.18      268.76    106.59 o 
 -21  10   1        0.24       -6.67     88.19 o 
 -20  10   1      622.71      593.03    112.51 o 
 -19  10   1       53.90      -58.17     76.89 o 
 -18  10   1      742.83      565.13    104.34 o 
 -17  10   1       40.52       36.22     65.78 o 
 -16  10   1      229.56      194.97    113.19 o 
 -15  10   1       10.98      -39.87     76.37 o 
 -14  10   1        2.74       43.05     61.07 o 
 -13  10   1        3.47      -24.47     58.36 o 
 -12  10   1      493.13      705.86     84.84 o 
 -11  10   1      238.47      139.52     62.70 o 
 -10  10   1       35.81       71.02     55.90 o 
  -9  10   1       37.19      -69.50     50.72 o 
  -8  10   1      269.93      165.46     61.18 o 
  -7  10   1       46.36       14.40     54.54 o 
  -6  10   1      140.16      160.55     59.86 o 
  -5  10   1      497.76      444.13     69.55 o 
  -4  10   1      481.38      498.26     71.70 o 
  -3  10   1        1.02      -35.48     50.48 o 
  -2  10   1      574.96      631.55    162.21 o 
  -1  10   1       54.45      124.13     55.38 o 
   0  10   1     1095.61     1112.31     93.95 o 
   1  10   1       23.94       22.83     54.17 o 
   2  10   1      104.87       48.09     55.14 o 
   3  10   1      290.86      312.39     63.98 o 
   4  10   1      626.00      721.45     79.61 o 
   5  10   1       11.11       31.18     54.79 o 
   6  10   1      218.05      242.93     57.42 o 
   7  10   1       36.06       52.26     48.71 o 
   8  10   1      418.61      386.82     59.17 o 
   9  10   1        8.07       27.19     57.27 o 
  10  10   1      859.06      927.78     79.76 o 
  11  10   1       67.04       73.16     73.04 o 
  12  10   1      101.23       29.03     81.87 o 
  13  10   1       48.96       21.78     67.53 o 
  14  10   1     1007.75     1270.02    127.54 o 
  15  10   1       24.54      -33.90     80.39 o 
  16  10   1       62.49       60.31     73.96 o 
  17  10   1       25.51      127.01     81.42 o 
  18  10   1      259.74      138.77     85.38 o 
  19  10   1       33.10       75.55    139.45 o 
  20  10   1      526.12      654.68    140.81 o 
  21  10   1       89.20      -40.42     91.46 o 
  22  10   1     1206.16     1365.41    225.86 o 
  23  10   1       15.39       77.08     97.32 o 
  24  10   1       90.90       45.22     98.44 o 
  25  10   1        3.14      -82.41    176.25 o 
 -22  11   1        2.41       54.33    122.96 o 
 -21  11   1      118.27      179.03     99.42 o 
 -20  11   1      189.49      208.33    113.99 o 
 -19  11   1        3.63        9.79     89.28 o 
 -18  11   1      187.06      132.61     91.01 o 
 -17  11   1       63.97      -28.99    109.42 o 
 -16  11   1        4.75       63.64     96.57 o 
 -15  11   1       76.77       77.11     71.16 o 
 -14  11   1        1.97       30.86     65.29 o 
 -13  11   1      173.40      204.17     71.75 o 
 -12  11   1      106.50      121.46     66.84 o 
 -11  11   1        7.01      -28.95     62.55 o 
 -10  11   1       24.30       31.53     61.01 o 
  -9  11   1       83.86      118.66     66.88 o 
  -8  11   1       18.36      -18.48     61.04 o 
  -7  11   1       59.08       78.77     66.91 o 
  -6  11   1      550.34      684.92    101.24 o 
  -5  11   1      108.25      159.90     79.76 o 
  -4  11   1       20.29       34.83     90.07 o 
  -3  11   1        4.41       24.64     89.55 o 
  -2  11   1      243.03      340.17     89.64 o 
  -1  11   1       25.08       -3.01     71.91 o 
   0  11   1      114.82     -123.73     82.48 o 
   1  11   1      295.82      273.24     68.72 o 
   2  11   1      103.26       90.75     61.07 o 
   3  11   1      378.83      402.34    118.38 o 
   4  11   1      134.20       89.75     85.07 o 
   5  11   1       24.06       20.76     59.23 o 
   6  11   1       71.86       87.96     63.08 o 
   7  11   1       18.27        7.54     52.77 o 
   8  11   1      885.89     1059.52    121.16 o 
   9  11   1      190.69      203.78     83.97 o 
  10  11   1       26.42      112.26     92.70 o 
  11  11   1      317.74      270.84    106.42 o 
  12  11   1       24.28      -86.34     90.36 o 
  13  11   1        6.38      -25.31     75.14 o 
  14  11   1       44.89     -125.92     83.95 o 
  15  11   1      249.07      218.57     85.38 o 
  16  11   1       28.70      129.88     86.65 o 
  17  11   1      310.89      223.38     95.16 o 
  18  11   1       13.75      -69.66     85.10 o 
  19  11   1       84.60       63.95    172.91 o 
  20  11   1      146.41      199.96    101.51 o 
  21  11   1       28.45        4.99     95.04 o 
  22  11   1        4.16       16.28    161.17 o 
 -18  12   1       99.82       85.10    118.43 o 
 -17  12   1       61.67       76.34     94.82 o 
 -16  12   1       53.21       34.95     91.71 o 
 -15  12   1        0.72       57.65    109.03 o 
 -14  12   1       87.23       83.71     77.20 o 
 -13  12   1        0.37     -104.74     69.83 o 
 -12  12   1      104.82       38.65     75.16 o 
 -11  12   1      162.91      178.12     77.03 o 
 -10  12   1       65.54      157.09     74.60 o 
  -9  12   1       47.50      106.87     88.85 o 
  -8  12   1       20.17      -47.87     82.67 o 
  -7  12   1       11.70      -45.46     78.27 o 
  -6  12   1       36.32      149.96     84.48 o 
  -5  12   1       95.58      206.49     87.58 o 
  -4  12   1      341.02      429.38     98.14 o 
  -3  12   1       26.47       73.38     79.93 o 
  -2  12   1       26.32      -21.41     81.78 o 
  -1  12   1      242.76      266.96     90.99 o 
   0  12   1        1.01      -30.85     76.71 o 
   1  12   1       12.90       -6.38     80.23 o 
   2  12   1       13.82      -17.99    110.45 o 
   3  12   1       86.37       97.56     85.00 o 
   4  12   1       43.42      -84.34     81.62 o 
   5  12   1       35.29       42.62     84.50 o 
   6  12   1        3.62        5.48     86.88 o 
   7  12   1       19.15       64.75     87.96 o 
   8  12   1       27.48      -48.09    191.14 o 
   9  12   1        1.18      -10.04    149.76 o 
  10  12   1       39.70        6.00     98.31 o 
  11  12   1       12.26       -9.02     78.21 o 
  12  12   1      110.56       46.16     83.92 o 
  13  12   1       82.67       42.84    107.31 o 
  14  12   1       82.85        9.25    153.63 o 
  15  12   1       10.46       52.22     88.46 o 
  16  12   1       16.11       38.68     91.31 o 
  17  12   1        0.27       66.72    161.08 o 
  18  12   1      236.27      210.14    176.78 o 
 -13  13   1       42.91       95.08    158.41 o 
 -12  13   1       55.19       61.99     98.05 o 
 -11  13   1       14.25       45.88     96.44 o 
 -10  13   1      249.06      264.97    152.94 o 
  -9  13   1       38.71       73.70    118.06 o 
  -8  13   1       21.92      -31.12     86.78 o 
  -7  13   1       82.71       32.94     92.54 o 
  -6  13   1      182.18      160.35     94.87 o 
  -5  13   1       32.63       58.70     90.28 o 
  -4  13   1        0.97       -2.00     89.84 o 
  -3  13   1       43.93       41.10     87.80 o 
  -2  13   1       51.46      127.56     92.50 o 
  -1  13   1       39.32      131.59     94.66 o 
   0  13   1      310.27      433.32    108.69 o 
   1  13   1       97.11      101.04    135.08 o 
   2  13   1      400.51      696.77    166.03 o 
   3  13   1       11.72       56.09    260.18 o 
   4  13   1       16.54       25.01    137.09 o 
   5  13   1        8.50     -166.61    111.07 o 
   6  13   1        7.21      -79.38    161.62 o 
   7  13   1        7.33       10.88    190.87 o 
   8  13   1       58.33      236.73    122.96 o 
   9  13   1      101.11      180.29    134.41 o 
  10  13   1       15.18       66.19    112.44 o 
  11  13   1        0.51       58.51    156.98 o 
  12  13   1       20.68       95.44    153.23 o 
 -34   0   2      300.21      316.64    134.86 o 
 -33   0   2      406.22      101.68    119.34 o 
 -30   0   2      516.50      534.88    102.30 o 
 -29   0   2        4.26       -1.20     68.85 o 
 -28   0   2     4068.21     3695.31    363.82 o 
 -27   0   2       37.34      111.61     77.63 o 
 -26   0   2     5543.70     5089.68    258.34 o 
 -25   0   2      521.13      552.26     78.12 o 
 -24   0   2     1577.93     1830.29    161.99 o 
 -23   0   2      154.04      171.47     49.84 o 
 -22   0   2     1955.99     1907.90    119.80 o 
 -21   0   2      780.87      845.14     74.04 o 
 -20   0   2    13420.11    12366.28    564.09 o 
 -19   0   2      414.82      425.60     52.95 o 
 -18   0   2     3976.29     4009.98    203.33 o 
 -17   0   2      127.30      179.15     37.89 o 
 -16   0   2    28197.50    28375.61   1257.66 o 
 -15   0   2      166.41      252.05     38.71 o 
 -14   0   2    29879.71    30982.62   1369.95 o 
 -13   0   2     1256.92     1298.09    125.59 o 
 -12   0   2    42181.16    45022.11   1980.00 o 
 -11   0   2       58.98       34.89     22.12 o 
 -10   0   2     3124.63     3077.91    148.75 o 
  -9   0   2      947.83      759.74     50.06 o 
  -8   0   2    26477.52    28506.84   1255.24 o 
  -7   0   2      779.08      762.25     53.74 o 
  -6   0   2    22304.79    25034.13   1101.56 o 
  -5   0   2     1231.30      996.07     89.74 o 
  -4   0   2    94082.33   102399.99   4473.39 o 
  -3   0   2     6478.58     4068.64    332.69 o 
  -2   0   2     1512.49     1789.93    155.15 o 
  -1   0   2     7303.06     4533.22    256.90 o 
   0   0   2     7213.45     7674.14    343.45 o 
   1   0   2     5552.21     4317.73    195.61 o 
   2   0   2    66014.38    69533.16   3042.30 o 
   3   0   2      110.53       20.29     20.41 o 
   4   0   2    25387.50    26552.75   1167.82 o 
   5   0   2     3120.54     2817.57    168.00 o 
   6   0   2    11670.92    12725.84    564.54 o 
   7   0   2       23.76        2.17     16.11 o 
   8   0   2    27484.18    30338.13   1635.39 o 
   9   0   2      437.04      396.39     60.47 o 
  10   0   2    39002.91    44057.94   1936.34 o 
  11   0   2      104.20      126.41     27.18 o 
  12   0   2     7976.49     8697.03    396.38 o 
  13   0   2     3652.71     3848.67    187.08 o 
  14   0   2    15146.64    15712.49    704.53 o 
  15   0   2     1956.35     1668.77     98.30 o 
  16   0   2     3649.62     3887.64    194.02 o 
  17   0   2       22.69       48.06     34.17 o 
  18   0   2    16229.56    14962.65    676.94 o 
  19   0   2       98.82      146.02     54.05 o 
  20   0   2     7858.35     7745.41    368.40 o 
  21   0   2      591.94      823.49     75.69 o 
  22   0   2    17292.31    17573.67    992.94 o 
  23   0   2       64.90      188.02     92.58 o 
  24   0   2       89.33       62.61     85.63 o 
  25   0   2      125.44       31.40     90.98 o 
  26   0   2     2256.21     2508.29    284.88 o 
  27   0   2       32.40      188.06     81.85 o 
  28   0   2     3580.49     3347.82    392.81 o 
  29   0   2     1002.40     1375.68    156.26 o 
  30   0   2      269.72      241.36    131.65 o 
  31   0   2      318.96      457.56    151.45 o 
  32   0   2     1715.02     1725.00    275.07 o 
  33   0   2       63.79      348.75    174.11 o 
  34   0   2     1732.19     2181.49    323.77 o 
  35   0   2       43.20      186.41    178.21 o 
 -35   1   2      167.60      205.32    139.50 o 
 -34   1   2      451.49      520.35    151.81 o 
 -33   1   2      103.81       28.01     91.69 o 
 -32   1   2      362.40      506.80     86.86 o 
 -31   1   2       38.09      -46.78     59.35 o 
 -30   1   2       12.88       74.89     57.42 o 
 -29   1   2      116.46      142.04     52.89 o 
 -28   1   2        8.44       39.33     50.02 o 
 -27   1   2       80.80       83.92     46.72 o 
 -26   1   2      637.32      718.00     70.91 o 
 -25   1   2     1052.34      961.39     69.03 o 
 -24   1   2     1545.11     1447.59     83.67 o 
 -23   1   2      451.68      394.30     41.25 o 
 -22   1   2      536.89      613.14     52.58 o 
 -21   1   2       17.58      -20.42     26.34 o 
 -20   1   2       22.95       -8.31     24.61 o 
 -19   1   2      259.28      236.46     30.81 o 
 -18   1   2      273.91      247.13     29.70 o 
 -17   1   2      122.47      118.74     25.11 o 
 -16   1   2     2059.66     1844.70     75.55 o 
 -15   1   2       84.82       90.04     21.75 o 
 -14   1   2     1913.33     2037.29     77.58 o 
 -13   1   2     1376.49     1313.37     55.82 o 
 -12   1   2     6530.39     7108.48    230.55 o 
 -11   1   2      353.99      353.31     34.02 o 
 -10   1   2      259.78      222.60     19.83 o 
  -9   1   2       43.73       42.56     13.10 o 
  -8   1   2    17493.32    17834.73    558.66 o 
  -7   1   2      309.63      261.26     23.73 o 
  -6   1   2    72839.69    77421.27   2396.16 o 
  -5   1   2      393.92      296.05     35.97 o 
  -4   1   2     1920.75     1938.34     66.84 o 
  -3   1   2       25.13       22.70     11.46 o 
  -2   1   2     2931.86     3536.03    114.83 o 
  -1   1   2       85.75       76.91     10.95 o 
   0   1   2     5507.31     5524.52    176.43 o 
   1   1   2     1136.44      868.86     76.83 o 
   2   1   2    35564.23    38773.49   1202.52 o 
   3   1   2     1217.68     1015.88     46.32 o 
   4   1   2    24687.60    24830.24    851.31 o 
   5   1   2      761.29      644.58     42.73 o 
   6   1   2    23099.24    24486.84    841.19 o 
   7   1   2       52.78       46.57     13.64 o 
   8   1   2     2720.41     2681.98     91.84 o 
   9   1   2      779.42      766.96     35.77 o 
  10   1   2      253.09      312.50     22.98 o 
  11   1   2      235.92      249.51     22.16 o 
  12   1   2    10217.31    11470.86    365.86 o 
  13   1   2      804.07      905.72     50.67 o 
  14   1   2     6696.02     6798.57    223.60 o 
  15   1   2       11.27       20.31     20.63 o 
  16   1   2     2522.88     2607.14     97.98 o 
  17   1   2      436.76      437.28     35.66 o 
  18   1   2      234.08      179.36     35.86 o 
  19   1   2      981.30      825.66     59.94 o 
  20   1   2      159.19      197.48     39.23 o 
  21   1   2        2.23       -4.53     33.18 o 
  22   1   2       35.81       63.29     37.15 o 
  23   1   2     1253.93     1152.72     87.31 o 
  24   1   2      286.86      344.60     57.95 o 
  25   1   2      973.09      949.81     85.24 o 
  26   1   2       39.57       74.55     53.97 o 
  27   1   2       13.04       -1.94     75.59 o 
  28   1   2      280.66      460.11     88.85 o 
  29   1   2       13.24       22.39     72.60 o 
  30   1   2     1129.29     1155.73    124.14 o 
  31   1   2       21.43       34.69     90.44 o 
  32   1   2      125.02      261.65    144.31 o 
  33   1   2      179.92      286.85    161.62 o 
  34   1   2        1.71      -58.31    102.79 o 
  35   1   2      103.32      204.66    123.22 o 
 -36   2   2       16.11      -59.40    115.95 o 
 -35   2   2       27.51      -22.66     94.99 o 
 -34   2   2       88.25       82.91    113.45 o 
 -33   2   2       25.09       25.99     61.68 o 
 -32   2   2        4.39      -70.73     65.66 o 
 -31   2   2       22.06      117.07     59.98 o 
 -30   2   2     3164.99     3191.22    170.91 o 
 -29   2   2        2.08      -23.53     51.98 o 
 -28   2   2     1084.32     1055.49     90.62 o 
 -27   2   2       51.63       89.27     52.08 o 
 -26   2   2     1251.71     1228.95     93.30 o 
 -25   2   2      639.67      743.23     74.40 o 
 -24   2   2      293.63      266.36     55.20 o 
 -23   2   2       81.85       80.85     43.31 o 
 -22   2   2     2932.91     2729.84    138.18 o 
 -21   2   2       92.11      100.95     34.67 o 
 -20   2   2     2343.68     2422.74     98.11 o 
 -19   2   2      371.88      334.99     39.67 o 
 -18   2   2      204.39      165.91     31.21 o 
 -17   2   2       72.17       34.31     24.84 o 
 -16   2   2       17.16       35.39     25.56 o 
 -15   2   2     1195.37     1269.80     98.59 o 
 -14   2   2     6663.85     6944.13    227.92 o 
 -13   2   2     1297.20     1355.24     57.63 o 
 -12   2   2    11531.35    12464.25    435.12 o 
 -11   2   2       24.38       33.87     18.47 o 
 -10   2   2     1290.40     1460.21     57.29 o 
  -9   2   2      196.78      216.19     18.00 o 
  -8   2   2     6442.53     6908.04    243.22 o 
  -7   2   2      919.67      689.41     40.94 o 
  -6   2   2    33263.87    37645.15   1442.10 o 
  -5   2   2      423.15      312.92     23.50 o 
  -4   2   2    98288.78   103730.90   3517.15 o 
  -3   2   2    11340.24     9422.71    364.10 o 
  -2   2   2    17282.29    20137.21    627.98 o 
  -1   2   2     6833.91     5374.76    368.58 o 
   0   2   2     3012.75     3493.00    114.87 o 
   1   2   2     3120.94     2431.34    135.14 o 
   2   2   2    48953.89    53517.98   1658.28 o 
   3   2   2     7314.35     5659.55    215.33 o 
   4   2   2     5105.65     5770.00    186.54 o 
   5   2   2      232.09      194.93     16.92 o 
   6   2   2      139.02      143.35     14.81 o 
   7   2   2       13.28       14.24     11.34 o 
   8   2   2     2931.41     3289.96    111.86 o 
   9   2   2     3636.90     3761.02    127.08 o 
  10   2   2    24725.91    27196.91    849.65 o 
  11   2   2       56.68       75.95     18.71 o 
  12   2   2    11557.06    12436.41    395.95 o 
  13   2   2      745.65      704.86     38.93 o 
  14   2   2      147.39      161.40     25.96 o 
  15   2   2      982.76     1021.55     54.04 o 
  16   2   2      356.32      405.46     34.03 o 
  17   2   2      443.56      375.80     33.96 o 
  18   2   2     3714.10     3648.00    131.15 o 
  19   2   2       10.30       56.10     33.14 o 
  20   2   2     5704.07     5597.51    215.15 o 
  21   2   2      376.28      370.68     47.09 o 
  22   2   2      503.32      468.88     51.25 o 
  23   2   2      458.73      481.95     60.62 o 
  24   2   2       79.77      108.24     50.12 o 
  25   2   2      367.20      431.78     77.26 o 
  26   2   2      475.98      574.18     85.45 o 
  27   2   2       12.10        2.19     63.05 o 
  28   2   2     1364.89     1440.32    141.53 o 
  29   2   2       60.27      -18.76     67.33 o 
  30   2   2       23.59      -47.11     69.70 o 
  31   2   2      120.35      187.91     84.11 o 
  32   2   2      111.85      137.15     88.65 o 
  33   2   2      133.03      134.30     90.65 o 
  34   2   2      463.07      428.05    112.07 o 
  35   2   2       48.12       83.49    110.25 o 
 -36   3   2       47.62       89.71    123.80 o 
 -35   3   2        5.64      162.52    106.42 o 
 -34   3   2      997.42     1263.87    195.89 o 
 -33   3   2       29.53       31.75     77.62 o 
 -32   3   2     1828.72     2147.92    194.20 o 
 -31   3   2       23.16       25.21     60.56 o 
 -30   3   2      650.02      844.07    100.21 o 
 -29   3   2       94.03       68.96     58.20 o 
 -28   3   2      430.07      391.49     69.42 o 
 -27   3   2      657.46      768.78     82.42 o 
 -26   3   2     3268.24     3346.33    173.63 o 
 -25   3   2       85.39       51.23     48.49 o 
 -24   3   2     3598.79     3646.13    177.55 o 
 -23   3   2        7.14       10.53     45.36 o 
 -22   3   2     4053.73     3891.21    182.68 o 
 -21   3   2       18.88      -50.13     38.47 o 
 -20   3   2     1082.49     1158.64     70.87 o 
 -19   3   2      455.47      491.05     54.64 o 
 -18   3   2     8671.32     8184.85    328.13 o 
 -17   3   2      374.85      398.20     48.81 o 
 -16   3   2     3333.59     3124.35    114.19 o 
 -15   3   2      443.10      505.26     47.67 o 
 -14   3   2     4174.78     4366.74    150.02 o 
 -13   3   2      195.06      229.20     23.49 o 
 -12   3   2      368.88      375.43     27.07 o 
 -11   3   2      383.92      320.90     24.05 o 
 -10   3   2    15569.25    15226.87    480.53 o 
  -9   3   2      242.96      205.96     18.68 o 
  -8   3   2    11875.71    12077.04    382.30 o 
  -7   3   2     1411.05     1278.76     53.74 o 
  -6   3   2     8741.70     8785.91    279.87 o 
  -5   3   2     2654.47     2502.01     86.85 o 
  -4   3   2    12443.23    14054.04    442.10 o 
  -3   3   2      180.75      130.89     16.99 o 
  -2   3   2    17617.13    17628.97    552.13 o 
  -1   3   2       92.94      105.83     19.04 o 
   0   3   2    63316.10    66917.36   2073.61 o 
   1   3   2     2070.22     1881.52    113.99 o 
   2   3   2     9265.96     9957.54    316.92 o 
   3   3   2      783.29      638.66     36.40 o 
   4   3   2      559.47      613.37     44.17 o 
   5   3   2     2295.87     2239.71    160.19 o 
   6   3   2    27328.78    28021.40    874.94 o 
   7   3   2     4196.59     4042.53    136.72 o 
   8   3   2    26141.83    27027.65    844.00 o 
   9   3   2        7.51       15.24     21.71 o 
  10   3   2       97.97       81.95     25.29 o 
  11   3   2     1919.55     1973.03     77.04 o 
  12   3   2    11476.09    12392.48    395.95 o 
  13   3   2      143.63      141.07     24.67 o 
  14   3   2    15786.35    15438.57    490.90 o 
  15   3   2       11.50       36.75     23.45 o 
  16   3   2     5829.88     5707.40    194.07 o 
  17   3   2      208.58      156.71     62.68 o 
  18   3   2      142.33       89.66     40.79 o 
  19   3   2     1097.99     1129.03     70.06 o 
  20   3   2      509.43      573.28     58.08 o 
  21   3   2      634.89      634.14     66.09 o 
  22   3   2     4593.89     4328.61    234.43 o 
  23   3   2        2.42       19.72     49.87 o 
  24   3   2     3064.42     3095.29    160.02 o 
  25   3   2       34.57       92.72     51.05 o 
  26   3   2      242.63      128.87     68.43 o 
  27   3   2      471.93      377.87    142.11 o 
  28   3   2      801.21      979.41    113.50 o 
  29   3   2      176.12       85.42     77.23 o 
  30   3   2     2392.70     2292.31    174.35 o 
  31   3   2        0.58      -39.43     78.50 o 
  32   3   2     1007.72     1210.72    135.36 o 
  33   3   2      288.31      409.81    101.06 o 
  34   3   2       20.45      -77.97    176.87 o 
 -35   4   2        9.17      147.16     92.36 o 
 -34   4   2       75.88       49.25     87.35 o 
 -33   4   2      129.82       87.13    106.11 o 
 -32   4   2        9.73       -0.75     76.74 o 
 -31   4   2       56.51       38.36     76.32 o 
 -30   4   2       19.32      -30.97     59.58 o 
 -29   4   2      407.49      394.66     81.93 o 
 -28   4   2      310.90      231.49     65.29 o 
 -27   4   2       27.86       35.21     55.47 o 
 -26   4   2       56.99      116.91     56.51 o 
 -25   4   2      274.22      163.76     58.23 o 
 -24   4   2       65.10      -63.00     49.05 o 
 -23   4   2        8.60       40.69     50.23 o 
 -22   4   2      283.54      356.27     59.46 o 
 -21   4   2      317.22      436.72     60.37 o 
 -20   4   2     1428.55     1615.27    114.45 o 
 -19   4   2      255.71      382.60     54.00 o 
 -18   4   2       12.58       75.28     40.73 o 
 -17   4   2        8.65      -31.35     36.86 o 
 -16   4   2      585.81      739.21     53.52 o 
 -15   4   2      281.63      287.94     35.74 o 
 -14   4   2     1371.92     1543.87    151.89 o 
 -13   4   2      212.98      178.32     29.80 o 
 -12   4   2     2878.32     2650.10    107.75 o 
 -11   4   2      368.17      319.72     31.21 o 
 -10   4   2     1389.41     1533.27     70.64 o 
  -9   4   2        0.68       -4.29     12.96 o 
  -8   4   2     3016.60     3075.85    106.69 o 
  -7   4   2      485.24      436.15     28.29 o 
  -6   4   2     1057.55      988.19     44.22 o 
  -5   4   2     1847.63     1830.99    105.37 o 
  -4   4   2     4904.88     6126.50    200.37 o 
  -3   4   2     1918.24     1841.61    102.99 o 
  -2   4   2     1023.42     1012.28     45.41 o 
  -1   4   2      360.97      366.27     29.34 o 
   0   4   2     2404.80     2550.00     91.16 o 
   1   4   2       72.52       69.56     18.15 o 
   2   4   2     7655.32     7487.05    243.23 o 
   3   4   2     1903.06     1809.09     70.50 o 
   4   4   2      213.27      158.66     22.00 o 
   5   4   2     1417.12     1335.00     57.30 o 
   6   4   2      107.96      135.95     22.97 o 
   7   4   2       47.22       61.87     20.08 o 
   8   4   2       15.08       78.52     21.17 o 
   9   4   2      259.82      285.31     28.08 o 
  10   4   2     5847.06     5994.63    199.90 o 
  11   4   2     1755.30     1671.58     70.48 o 
  12   4   2       70.55        4.54     22.15 o 
  13   4   2      356.44      311.79     50.47 o 
  14   4   2      393.25      491.56     37.08 o 
  15   4   2      102.48      103.06     30.73 o 
  16   4   2       93.85      213.36     36.83 o 
  17   4   2       69.61       82.53     39.74 o 
  18   4   2       71.38      104.31     43.85 o 
  19   4   2      308.04      333.95     53.76 o 
  20   4   2      925.04      887.15     76.81 o 
  21   4   2      232.88      148.86     48.96 o 
  22   4   2      507.25      481.76     75.09 o 
  23   4   2       62.55       13.92     50.22 o 
  24   4   2      428.15      464.09     67.85 o 
  25   4   2      174.42       63.71     59.94 o 
  26   4   2      533.31      584.96    157.38 o 
  27   4   2       34.80      -44.67     94.54 o 
  28   4   2      791.23      891.51    111.87 o 
  29   4   2      127.20      105.05     78.61 o 
  30   4   2      129.71      216.80     86.05 o 
  31   4   2       15.33     -106.41     70.94 o 
  32   4   2       70.50       16.60    106.24 o 
  33   4   2       18.94       87.39    115.18 o 
  34   4   2       22.60      226.55    163.22 o 
 -34   5   2      146.20      374.88    107.40 o 
 -33   5   2       41.92        6.91     87.69 o 
 -32   5   2      488.29      460.71    130.75 o 
 -31   5   2      427.86      299.43     91.84 o 
 -30   5   2     1073.77      977.91    124.08 o 
 -29   5   2      114.13       70.32     79.14 o 
 -28   5   2       36.43      -80.16     94.31 o 
 -27   5   2      126.64      138.90     64.96 o 
 -26   5   2     2040.30     1810.10    125.24 o 
 -25   5   2       11.08      -14.01     53.83 o 
 -24   5   2     1670.09     1782.82    122.19 o 
 -23   5   2       30.24       58.14     67.64 o 
 -22   5   2      319.90      375.61     64.64 o 
 -21   5   2      409.12      334.47     60.03 o 
 -20   5   2       42.58       34.69     66.17 o 
 -19   5   2      326.27      257.65     53.40 o 
 -18   5   2      491.57      569.03     65.69 o 
 -17   5   2     1052.24      978.25     77.93 o 
 -16   5   2     6642.80     6677.26    281.76 o 
 -15   5   2        4.32        3.78     35.90 o 
 -14   5   2      128.94      156.46     80.10 o 
 -13   5   2       63.44      -13.86     34.90 o 
 -12   5   2       43.15       65.48     27.11 o 
 -11   5   2      188.07      176.84     29.71 o 
 -10   5   2       64.73       89.10     30.83 o 
  -9   5   2      757.28      742.84     46.78 o 
  -8   5   2    11402.09    11393.72    399.19 o 
  -7   5   2     2044.23     1977.14    111.01 o 
  -6   5   2     2612.66     2640.50     96.78 o 
  -5   5   2      173.48      184.56     22.42 o 
  -4   5   2     7122.50     7537.95    245.95 o 
  -3   5   2     1660.29     1616.17     65.53 o 
  -2   5   2    14140.77    14791.68    469.47 o 
  -1   5   2      207.82      222.40     25.43 o 
   0   5   2    13886.67    14963.01    475.37 o 
   1   5   2      380.11      325.62     36.47 o 
   2   5   2      242.96      362.18     49.53 o 
   3   5   2      476.34      504.20     35.58 o 
   4   5   2      288.50      283.94     29.54 o 
   5   5   2      460.04      479.72     37.91 o 
   6   5   2    12567.81    13111.48    419.68 o 
   7   5   2      432.63      424.12     35.15 o 
   8   5   2     2339.96     2039.33     82.78 o 
   9   5   2       67.93       47.08     23.84 o 
  10   5   2       13.09       21.59     24.02 o 
  11   5   2      757.05      780.87     46.92 o 
  12   5   2     1753.09     1881.50     79.79 o 
  13   5   2      786.33      777.73     55.11 o 
  14   5   2     3524.15     3472.51    160.84 o 
  15   5   2       11.22       60.80     41.29 o 
  16   5   2     1910.02     2060.06    124.03 o 
  17   5   2      231.95      235.95     51.38 o 
  18   5   2        0.63      -41.89     40.99 o 
  19   5   2      183.24      148.44     77.33 o 
  20   5   2     1861.90     1787.21    145.32 o 
  21   5   2      329.03      331.89     60.54 o 
  22   5   2     3385.83     3514.20    243.91 o 
  23   5   2        3.67       21.05     50.97 o 
  24   5   2      736.10      837.05    166.77 o 
  25   5   2        5.71        6.61     56.30 o 
  26   5   2        7.66       24.80     60.13 o 
  27   5   2      132.63      248.25     68.41 o 
  28   5   2      508.76      598.26    101.68 o 
  29   5   2      101.75      -49.30    102.41 o 
  30   5   2      477.02      612.21    378.00 o 
  31   5   2       67.00        2.69    152.34 o 
  32   5   2      473.96      443.74    221.47 o 
  33   5   2        0.75      -27.65    154.48 o 
 -33   6   2      162.44      206.40    100.69 o 
 -32   6   2        1.35      -92.77     86.41 o 
 -31   6   2      112.79       70.20     88.36 o 
 -30   6   2      503.43      706.49    116.83 o 
 -29   6   2        3.99      -15.88     80.93 o 
 -28   6   2     1605.29     1696.48    158.73 o 
 -27   6   2        2.62      -56.51     61.01 o 
 -26   6   2      262.22      231.20     71.70 o 
 -25   6   2       21.81       41.80     60.24 o 
 -24   6   2       91.04       99.82     57.40 o 
 -23   6   2      484.85      438.96     70.86 o 
 -22   6   2     1168.74     1376.94    107.58 o 
 -21   6   2      167.05      223.40     59.76 o 
 -20   6   2     1308.46     1474.52    106.95 o 
 -19   6   2        1.84      -67.73     45.15 o 
 -18   6   2     2682.88     2543.42    141.30 o 
 -17   6   2      192.55      201.08     52.30 o 
 -16   6   2      628.30      760.07     73.40 o 
 -15   6   2       73.80       90.45     46.77 o 
 -14   6   2     3527.93     3406.09    229.26 o 
 -13   6   2     2147.79     1851.66    108.10 o 
 -12   6   2     1177.84     1321.89     87.89 o 
 -11   6   2       86.92       33.69     38.34 o 
 -10   6   2      118.80      149.62     32.24 o 
  -9   6   2       52.09       70.81     28.92 o 
  -8   6   2       16.30        3.10     27.04 o 
  -7   6   2     1038.96     1007.90     59.25 o 
  -6   6   2    18322.61    18457.95    640.92 o 
  -5   6   2      635.63      658.49     55.12 o 
  -4   6   2    10946.29    10539.69    341.29 o 
  -3   6   2       49.24       48.90     23.26 o 
  -2   6   2      649.23      691.73     42.68 o 
  -1   6   2      729.64      747.44     44.47 o 
   0   6   2     3764.45     3521.80    126.26 o 
   1   6   2     1232.42     1254.30     60.25 o 
   2   6   2     4415.46     4118.43    145.05 o 
   3   6   2      531.80      475.90     38.09 o 
   4   6   2    11034.04    10762.01    349.78 o 
   5   6   2      360.77      364.81     35.70 o 
   6   6   2      551.55      553.72     42.47 o 
   7   6   2      161.32      161.04     35.10 o 
   8   6   2     4493.35     4271.55    150.99 o 
   9   6   2       33.49        9.33     26.88 o 
  10   6   2     5449.10     5020.17    192.02 o 
  11   6   2       40.27      108.89     42.11 o 
  12   6   2     3938.98     3834.56    154.97 o 
  13   6   2      733.49      659.16     65.34 o 
  14   6   2      767.88      854.13     74.20 o 
  15   6   2       24.60       56.30     45.60 o 
  16   6   2      393.36      474.01     61.90 o 
  17   6   2       24.06      -22.45     50.65 o 
  18   6   2     1401.41     1504.85    104.46 o 
  19   6   2      202.42      202.37     58.00 o 
  20   6   2     3288.59     2951.36    159.46 o 
  21   6   2      266.85      249.70     61.28 o 
  22   6   2      376.97      496.42     73.51 o 
  23   6   2      344.99      420.26    106.13 o 
  24   6   2      373.78      488.00     77.87 o 
  25   6   2      106.96       72.08     87.85 o 
  26   6   2     1936.77     1967.76    135.54 o 
  27   6   2      164.43      186.90     83.22 o 
  28   6   2     1261.34     1202.20    131.63 o 
  29   6   2        2.30       90.24     84.49 o 
  30   6   2      355.38      281.79    208.89 o 
  31   6   2       12.76       -1.37    109.98 o 
 -32   7   2       54.87       21.45    113.70 o 
 -31   7   2        4.76       66.61     98.58 o 
 -30   7   2        1.06       19.55     89.97 o 
 -29   7   2       16.24      -26.45     92.36 o 
 -28   7   2      388.29      409.45    125.41 o 
 -27   7   2       64.36      110.13     87.71 o 
 -26   7   2      241.69      360.46     90.95 o 
 -25   7   2      451.05      505.81     82.34 o 
 -24   7   2       15.17      244.01     68.99 o 
 -23   7   2      433.25      489.70     80.61 o 
 -22   7   2       24.42       12.68     56.89 o 
 -21   7   2        6.59      -46.54     54.60 o 
 -20   7   2       22.52      -18.41     55.62 o 
 -19   7   2      118.71      212.50     62.07 o 
 -18   7   2      120.50      186.64     58.74 o 
 -17   7   2      391.79      513.33     70.18 o 
 -16   7   2     2324.82     2282.36    133.85 o 
 -15   7   2      119.29       99.06     51.50 o 
 -14   7   2     1263.95     1150.44     89.17 o 
 -13   7   2      359.18      215.01     52.87 o 
 -12   7   2       35.83        8.60     43.10 o 
 -11   7   2     1132.58      975.43     78.30 o 
 -10   7   2      430.35      484.24     58.61 o 
  -9   7   2     1007.05     1251.04     87.94 o 
  -8   7   2       26.13       -9.62     39.54 o 
  -7   7   2      117.72      170.36     37.91 o 
  -6   7   2      144.26      162.66     35.31 o 
  -5   7   2        1.33       -7.31     30.10 o 
  -4   7   2       68.13       44.37     26.05 o 
  -3   7   2       84.08       74.06     26.98 o 
  -2   7   2      122.57      148.40     29.86 o 
  -1   7   2     2647.75     2773.85    106.67 o 
   0   7   2      203.76      232.35     33.45 o 
   1   7   2      602.10      643.74     46.15 o 
   2   7   2     4832.70     5019.94    175.74 o 
   3   7   2       15.71       53.25     28.98 o 
   4   7   2     4258.00     4585.35    162.77 o 
   5   7   2      596.32      584.50     45.39 o 
   6   7   2      166.57      190.25     34.10 o 
   7   7   2     1306.55     1357.58     78.26 o 
   8   7   2      416.13      301.85     44.90 o 
   9   7   2      293.84      336.23     46.47 o 
  10   7   2       46.35       13.80     36.51 o 
  11   7   2       14.57       48.17     37.80 o 
  12   7   2       13.36      -12.61     42.66 o 
  13   7   2      188.75      183.16     65.37 o 
  14   7   2        1.75       37.80     54.89 o 
  15   7   2     1597.65     1750.91    113.06 o 
  16   7   2        5.44        3.94     58.65 o 
  17   7   2        7.75       38.72     53.39 o 
  18   7   2       55.74      -31.36     52.05 o 
  19   7   2       26.94       37.30     56.70 o 
  20   7   2      331.67      399.85     68.40 o 
  21   7   2       16.82      -64.51     53.37 o 
  22   7   2      170.84       73.73     61.99 o 
  23   7   2      551.96      649.50     84.68 o 
  24   7   2       59.25       75.40     77.42 o 
  25   7   2       65.59        0.41     78.41 o 
  26   7   2      122.51      152.53     85.37 o 
  27   7   2        5.08      -42.61     81.36 o 
  28   7   2      260.41      420.95    105.46 o 
  29   7   2        3.41       54.36     91.96 o 
 -30   8   2      256.95      342.68    181.60 o 
 -29   8   2        3.82      -10.87     97.49 o 
 -28   8   2      202.00       86.10     96.79 o 
 -27   8   2        1.67      -34.73     88.12 o 
 -26   8   2      308.95      272.23     97.42 o 
 -25   8   2       29.96       15.48     82.88 o 
 -24   8   2      147.13      220.49     78.19 o 
 -23   8   2        0.96       65.13     69.75 o 
 -22   8   2     1006.04      970.88    100.86 o 
 -21   8   2       96.36      128.97     66.41 o 
 -20   8   2      824.60      689.84     85.73 o 
 -19   8   2      154.11      105.27     61.46 o 
 -18   8   2       55.77       35.24     60.11 o 
 -17   8   2      279.74      254.25     64.97 o 
 -16   8   2       15.19      -83.10     55.40 o 
 -15   8   2       25.15        4.92     49.43 o 
 -14   8   2      275.48      275.72     60.70 o 
 -13   8   2      309.77      372.04     62.62 o 
 -12   8   2     4890.23     4468.69    221.69 o 
 -11   8   2      711.27      737.00     75.49 o 
 -10   8   2     1799.60     1806.59    114.97 o 
  -9   8   2       38.86        3.21     46.94 o 
  -8   8   2        3.48        7.82     45.17 o 
  -7   8   2       64.53       18.52     44.86 o 
  -6   8   2       94.61       88.48     46.86 o 
  -5   8   2      589.34      640.13     67.50 o 
  -4   8   2     2186.70     2407.82    193.71 o 
  -3   8   2       98.19      116.72     37.73 o 
  -2   8   2      790.82      807.29     62.28 o 
  -1   8   2      458.71      507.04     48.49 o 
   0   8   2      675.20      638.61     49.63 o 
   1   8   2      110.45      131.24     36.05 o 
   2   8   2     5510.63     5059.25    179.98 o 
   3   8   2      943.13      893.62     58.68 o 
   4   8   2     2725.42     2528.20    160.68 o 
   5   8   2        6.92      -11.34     38.75 o 
   6   8   2      101.28       36.25     53.64 o 
   7   8   2       91.13      132.35     43.53 o 
   8   8   2       61.93       81.29     43.38 o 
   9   8   2       22.22      -57.70     38.47 o 
  10   8   2     3640.62     3407.93    148.67 o 
  11   8   2      887.05     1043.58     87.67 o 
  12   8   2      366.08      405.88     64.65 o 
  13   8   2       12.10      116.74     72.48 o 
  14   8   2      427.40      578.50     72.88 o 
  15   8   2      249.31      269.69     63.29 o 
  16   8   2     1902.60     1914.54    162.13 o 
  17   8   2      590.60      563.92     74.90 o 
  18   8   2     2238.39     2221.49    138.64 o 
  19   8   2       78.90      -34.35     55.83 o 
  20   8   2      201.14      288.39     69.33 o 
  21   8   2       31.49       71.96     73.98 o 
  22   8   2       25.84      -94.98     72.59 o 
  23   8   2       25.11      138.84     83.50 o 
  24   8   2      692.30      796.25    131.37 o 
  25   8   2       13.98        5.62     96.14 o 
  26   8   2      543.03      700.94    118.68 o 
  27   8   2       38.69      -68.31     88.53 o 
  28   8   2      199.43      179.71     99.12 o 
 -27   9   2      148.63       68.09     91.40 o 
 -26   9   2      282.02      349.66    125.51 o 
 -25   9   2       12.23       33.69     88.65 o 
 -24   9   2     1239.90     1245.00    140.88 o 
 -23   9   2        7.66       36.22     84.75 o 
 -22   9   2      116.97       70.98     71.84 o 
 -21   9   2        1.28       40.90     65.44 o 
 -20   9   2      173.16      308.52     77.81 o 
 -19   9   2      173.22       66.84     69.47 o 
 -18   9   2      374.23      579.62     83.45 o 
 -17   9   2       12.80       89.74     62.69 o 
 -16   9   2       32.01      -30.83     56.42 o 
 -15   9   2      233.92      201.72     63.01 o 
 -14   9   2      322.44      394.96    101.75 o 
 -13   9   2       74.28       44.95     57.10 o 
 -12   9   2      135.64      185.36     62.28 o 
 -11   9   2       82.89       94.36     56.09 o 
 -10   9   2     4654.92     4587.67    239.85 o 
  -9   9   2       14.77      -20.12     50.64 o 
  -8   9   2     3311.38     3629.01    181.08 o 
  -7   9   2      786.07      725.36     77.70 o 
  -6   9   2     1166.63     1343.33    156.39 o 
  -5   9   2      163.76      271.01     58.86 o 
  -4   9   2       38.45       56.33     53.61 o 
  -3   9   2      279.24      338.46     60.42 o 
  -2   9   2     1214.30     1145.40     78.89 o 
  -1   9   2      112.07       75.04     52.08 o 
   0   9   2     3892.70     3943.11    166.15 o 
   1   9   2      378.96      335.81     60.00 o 
   2   9   2      947.58     1083.89     77.19 o 
   3   9   2      173.22      197.96     47.67 o 
   4   9   2     1628.03     1658.41     95.72 o 
   5   9   2      496.82      526.30     59.40 o 
   6   9   2       18.71      -13.30     42.06 o 
   7   9   2      150.83       92.66     46.29 o 
   8   9   2     2431.03     2392.71    120.73 o 
   9   9   2      335.44      367.23     63.94 o 
  10   9   2        5.99       40.31     50.27 o 
  11   9   2      129.94       68.11     53.70 o 
  12   9   2       33.90      208.44     67.00 o 
  13   9   2      101.95      164.37     72.71 o 
  14   9   2     1133.63     1326.73    105.66 o 
  15   9   2       32.29       42.67     59.10 o 
  16   9   2     1889.59     1948.61    131.63 o 
  17   9   2      134.05       86.23    129.31 o 
  18   9   2      384.97      339.10     86.57 o 
  19   9   2       12.43      -50.07     73.84 o 
  20   9   2        1.05       -3.37     75.94 o 
  21   9   2      144.22       63.88     86.22 o 
  22   9   2       19.08        9.34     84.91 o 
  23   9   2        9.19      -89.01     93.97 o 
  24   9   2      151.10       70.79     92.16 o 
  25   9   2        4.03       44.85     96.98 o 
  26   9   2      289.82      277.59    108.27 o 
 -24  10   2       65.29       56.10    115.39 o 
 -23  10   2       16.51       90.34     97.84 o 
 -22  10   2        9.61       71.14     91.16 o 
 -21  10   2       76.96       20.37     76.45 o 
 -20  10   2       28.76      -26.20     71.80 o 
 -19  10   2      554.22      633.34     93.55 o 
 -18  10   2      768.91      589.03     92.07 o 
 -17  10   2       17.48       44.31     69.72 o 
 -16  10   2        7.15      -68.92     61.23 o 
 -15  10   2       91.54      180.63     71.59 o 
 -14  10   2       80.78       82.24     66.62 o 
 -13  10   2      348.27      388.95     75.45 o 
 -12  10   2       13.54      160.92     64.66 o 
 -11  10   2      400.40      460.18     75.91 o 
 -10  10   2      428.28      306.81     85.61 o 
  -9  10   2       38.17       48.25     58.33 o 
  -8  10   2     1739.65     1982.97    129.91 o 
  -7  10   2      350.15      396.17     71.54 o 
  -6  10   2       36.37      147.67     75.06 o 
  -5  10   2     1233.98     1387.90    106.23 o 
  -4  10   2      117.84       59.54     54.46 o 
  -3  10   2      409.73      390.68     68.78 o 
  -2  10   2      131.01      372.12     82.66 o 
  -1  10   2        0.02       37.47     77.95 o 
   0  10   2       26.92      -57.03     71.74 o 
   1  10   2      421.40      371.99     68.05 o 
   2  10   2       12.79       46.34     54.67 o 
   3  10   2      303.23      345.42    101.76 o 
   4  10   2      230.51      275.48    106.60 o 
   5  10   2      246.73      446.83     65.33 o 
   6  10   2      326.90      271.65     56.62 o 
   7  10   2       14.28       15.69     49.53 o 
   8  10   2        1.61       -5.46     54.14 o 
   9  10   2     1053.19     1135.26    160.85 o 
  10  10   2      599.49      524.34    130.89 o 
  11  10   2      112.37       83.29     74.67 o 
  12  10   2      451.70      629.11     82.03 o 
  13  10   2      277.11      301.29     73.60 o 
  14  10   2      179.51      259.52     88.42 o 
  15  10   2        1.67       19.03     73.88 o 
  16  10   2      213.46       53.51     79.39 o 
  17  10   2      148.11       92.17     85.74 o 
  18  10   2        2.18      -81.37     78.54 o 
  19  10   2      308.20      211.69     94.04 o 
  20  10   2      196.97      302.66    100.91 o 
  21  10   2       73.43      145.86    133.97 o 
  22  10   2      167.67       97.76    132.11 o 
  23  10   2       17.22       -2.45     93.92 o 
  24  10   2      474.27      533.11    151.09 o 
 -22  11   2       39.01      184.45    193.73 o 
 -21  11   2        0.57       89.50     96.15 o 
 -20  11   2        0.77      -92.74     84.86 o 
 -19  11   2        0.37       -0.25     77.29 o 
 -18  11   2      241.47      275.05     85.73 o 
 -17  11   2       21.42      -55.75     73.05 o 
 -16  11   2      135.37      148.07     76.87 o 
 -15  11   2       12.07     -101.76     67.84 o 
 -14  11   2       17.64      -12.34     70.70 o 
 -13  11   2       35.01       60.72     71.14 o 
 -12  11   2      225.67      329.61     78.26 o 
 -11  11   2        0.61      100.60     68.11 o 
 -10  11   2      506.96      444.51     82.79 o 
  -9  11   2       41.49      151.17     68.53 o 
  -8  11   2     1244.63     1099.07    103.76 o 
  -7  11   2        0.77       92.24     79.41 o 
  -6  11   2     1755.12     1557.65    120.51 o 
  -5  11   2        1.35       65.03     77.96 o 
  -4  11   2      608.90      535.91     99.57 o 
  -3  11   2      274.33      398.06    105.14 o 
  -2  11   2      812.21      948.70    238.79 o 
  -1  11   2       35.12        0.70     71.82 o 
   0  11   2      278.15      286.61    155.50 o 
   1  11   2       23.20       36.65     72.12 o 
   2  11   2       96.42      162.21     84.02 o 
   3  11   2        5.53     -105.71     74.42 o 
   4  11   2      291.72      184.98     90.78 o 
   5  11   2        8.70       35.63     62.34 o 
   6  11   2      236.22      282.14     80.57 o 
   7  11   2        0.66       69.20     74.01 o 
   8  11   2      446.58      498.74     91.28 o 
   9  11   2       56.76       14.22     61.75 o 
  10  11   2        7.18      -56.28     60.12 o 
  11  11   2        7.48      -48.37     73.61 o 
  12  11   2       20.79       70.81    107.60 o 
  13  11   2        6.41      -21.32     79.76 o 
  14  11   2      857.13      721.83    112.90 o 
  15  11   2       19.33       26.17     85.21 o 
  16  11   2      757.38      669.71    110.93 o 
  17  11   2       27.76       34.34     85.35 o 
  18  11   2      214.73      225.02     99.61 o 
  19  11   2       21.36      -17.06     95.90 o 
  20  11   2      104.09      172.50    102.23 o 
  21  11   2       10.08     -119.85     97.10 o 
 -18  12   2       38.22      320.20    185.88 o 
 -17  12   2        0.05       39.12     78.47 o 
 -16  12   2       38.51       56.31     81.49 o 
 -15  12   2       33.65       76.27     87.18 o 
 -14  12   2      354.44      483.11     94.67 o 
 -13  12   2       80.72        6.09     74.77 o 
 -12  12   2       36.04     -102.77     72.08 o 
 -11  12   2       36.01      119.16     77.70 o 
 -10  12   2      179.57      183.50     78.51 o 
  -9  12   2       79.56      119.41     88.63 o 
  -8  12   2       40.70       20.53     82.11 o 
  -7  12   2        3.78     -123.73     84.78 o 
  -6  12   2      521.06      677.65    112.92 o 
  -5  12   2      360.37      146.17     88.84 o 
  -4  12   2      694.21      923.75    158.88 o 
  -3  12   2        1.72      -11.60     81.77 o 
  -2  12   2        0.87       18.03     84.74 o 
  -1  12   2       13.64       49.20     83.09 o 
   0  12   2       37.22       66.32     87.24 o 
   1  12   2      378.92      328.60     93.89 o 
   2  12   2       45.74      153.16     85.05 o 
   3  12   2      184.77      262.65     92.10 o 
   4  12   2       17.62       42.81    168.93 o 
   5  12   2       71.71      -10.87     93.67 o 
   6  12   2        1.41      -22.26    101.35 o 
   7  12   2        0.01       21.53    104.97 o 
   8  12   2        4.50       33.89    167.86 o 
   9  12   2       18.72      -40.57    101.98 o 
  10  12   2      115.99      127.09    114.15 o 
  11  12   2      100.35      -90.02    101.69 o 
  12  12   2      345.36      341.60    122.88 o 
  13  12   2       72.62       84.29     93.45 o 
  14  12   2       76.58      156.26     98.03 o 
  15  12   2       10.69       92.37     99.83 o 
  16  12   2        8.37      134.64    184.83 o 
  17  12   2        2.76      -77.45    147.53 o 
 -12  13   2       25.21       38.54    131.43 o 
 -11  13   2       41.00       -9.39     90.49 o 
 -10  13   2       39.99       62.89     94.06 o 
  -9  13   2       91.19       75.21    133.68 o 
  -8  13   2        5.00      -58.11    117.57 o 
  -7  13   2       47.43      221.08    100.39 o 
  -6  13   2       82.63      146.89     96.58 o 
  -5  13   2      112.34       28.88     92.52 o 
  -4  13   2       25.90      -80.77     89.69 o 
  -3  13   2      113.10      113.89     96.06 o 
  -2  13   2      430.75      328.53    171.37 o 
  -1  13   2      147.19       77.25     92.03 o 
   0  13   2      393.55      305.84    105.82 o 
   1  13   2      139.09      325.96    104.10 o 
   2  13   2       30.28       13.28     93.99 o 
   3  13   2        0.50     -128.97     99.26 o 
   4  13   2        2.69      -42.81    183.74 o 
   5  13   2       59.12      369.62    209.07 o 
   6  13   2      121.84      290.23    194.44 o 
   7  13   2       86.81      188.02    185.70 o 
   8  13   2       34.81       26.04    187.13 o 
   9  13   2       52.20     -119.34    171.07 o 
 -36   1   3      131.26      263.48    109.30 o 
 -35   1   3       13.01       23.50     96.54 o 
 -34   1   3      155.38      229.18     98.07 o 
 -33   1   3       49.40       13.10     84.72 o 
 -32   1   3      196.41      183.12     91.53 o 
 -31   1   3      363.73      379.55     96.24 o 
 -30   1   3      115.10       39.37     87.32 o 
 -29   1   3      248.52      215.77     87.60 o 
 -28   1   3     1700.60     1864.24    117.76 o 
 -27   1   3       19.43       89.84     48.76 o 
 -26   1   3     3318.93     3333.51    164.66 o 
 -25   1   3       26.05       12.05     44.30 o 
 -24   1   3      855.05      975.66     79.02 o 
 -23   1   3      534.62      541.91     46.38 o 
 -22   1   3      105.49      111.83     49.05 o 
 -21   1   3        7.45       36.78     28.86 o 
 -20   1   3     4333.54     4196.16    150.42 o 
 -19   1   3       40.27       91.04     27.33 o 
 -18   1   3     9603.24     9402.63    306.47 o 
 -17   1   3      466.18      503.47     45.32 o 
 -16   1   3     4244.33     4074.74    142.15 o 
 -15   1   3     1133.16     1120.36     53.61 o 
 -14   1   3       44.98       49.13     20.25 o 
 -13   1   3      149.29      214.95     48.73 o 
 -12   1   3    16944.31    16848.35    532.10 o 
 -11   1   3      542.14      529.73     32.75 o 
 -10   1   3    15093.41    15352.67    484.40 o 
  -9   1   3     1967.29     1919.40     77.44 o 
  -8   1   3     5760.11     6070.44    196.94 o 
  -7   1   3     1719.64     1630.96     66.19 o 
  -6   1   3     2033.69     1840.53     66.95 o 
  -5   1   3     2917.72     2611.93    136.44 o 
  -4   1   3    61537.14    64935.57   2011.34 o 
  -3   1   3     1520.97     1331.57     96.24 o 
  -2   1   3    15478.66    16900.64    529.25 o 
  -1   1   3      800.74      701.54     53.43 o 
   0   1   3      127.97      128.56     15.92 o 
   1   1   3      329.37      324.19     29.91 o 
   2   1   3    13690.05    14283.02    448.58 o 
   3   1   3      198.99      188.74     24.31 o 
   4   1   3    23871.42    25546.85    796.64 o 
   5   1   3      594.78      519.66     43.26 o 
   6   1   3     7803.53     7496.11    298.86 o 
   7   1   3     1176.62     1057.52     53.19 o 
   8   1   3       32.38       30.50     20.07 o 
   9   1   3      775.33      722.38     51.47 o 
  10   1   3     5848.24     5997.80    196.69 o 
  11   1   3      831.29      831.68     41.05 o 
  12   1   3    14376.04    14565.70    462.33 o 
  13   1   3      647.35      611.49     37.09 o 
  14   1   3     6150.50     5877.91    196.32 o 
  15   1   3     1632.43     1329.69     70.40 o 
  16   1   3      203.06      112.63     34.63 o 
  17   1   3      478.43      525.23     63.04 o 
  18   1   3     4762.22     5008.33    195.29 o 
  19   1   3     2061.78     2172.66    122.27 o 
  20   1   3     7259.89     7100.49    306.84 o 
  21   1   3      121.92      134.31     48.37 o 
  22   1   3     2292.21     2307.48    133.10 o 
  23   1   3      123.67       88.24     51.97 o 
  24   1   3      984.42     1253.42     99.28 o 
  25   1   3     1496.40     1354.52    118.03 o 
  26   1   3     3403.08     3441.47    209.77 o 
  27   1   3       81.40      132.05     77.73 o 
  28   1   3     2229.13     2163.38    201.59 o 
  29   1   3       35.27       65.36     95.84 o 
  30   1   3      434.86      294.63     89.31 o 
  31   1   3      315.15      367.53    115.28 o 
  32   1   3       10.98       46.06     86.61 o 
  33   1   3      464.98      453.38    136.49 o 
  34   1   3      338.79      366.75    138.60 o 
 -36   2   3       13.63      221.38    160.55 o 
 -35   2   3       55.45      -22.52     95.92 o 
 -34   2   3       11.13       35.50     98.82 o 
 -33   2   3       62.89       70.95     93.03 o 
 -32   2   3      469.55      499.30    109.86 o 
 -31   2   3        6.94       -0.13     61.13 o 
 -30   2   3     1195.27     1419.90    123.99 o 
 -29   2   3      111.76      166.46     68.21 o 
 -28   2   3     1248.61     1262.59    100.64 o 
 -27   2   3      171.75      161.03     54.83 o 
 -26   2   3      204.60      207.08     57.02 o 
 -25   2   3      230.91      180.56     54.08 o 
 -24   2   3     5333.21     5440.12    278.54 o 
 -23   2   3       42.71      -19.73     66.53 o 
 -22   2   3      332.51      347.26     70.96 o 
 -21   2   3       26.23       58.12     41.50 o 
 -20   2   3      319.69      261.38     40.46 o 
 -19   2   3      679.88      718.42     64.37 o 
 -18   2   3     3382.91     3592.66    153.52 o 
 -17   2   3      165.93      169.75     33.29 o 
 -16   2   3    19898.46    20504.36    647.71 o 
 -15   2   3      564.06      580.79     40.42 o 
 -14   2   3     3632.60     3277.32    116.32 o 
 -13   2   3       24.79       30.92     18.15 o 
 -12   2   3      989.57     1072.29     49.27 o 
 -11   2   3      785.08      802.74     50.13 o 
 -10   2   3     2386.06     2428.07     88.05 o 
  -9   2   3       14.21        8.45     17.63 o 
  -8   2   3     8834.62     8471.85    299.43 o 
  -7   2   3     2205.58     2047.89     83.05 o 
  -6   2   3     8507.44     8684.70    305.59 o 
  -5   2   3      266.12      286.45     37.71 o 
  -4   2   3      255.85      290.07     21.45 o 
  -3   2   3     1713.52     1612.89     81.24 o 
  -2   2   3    16475.67    17144.83    538.03 o 
  -1   2   3     1390.31     1282.68     71.77 o 
   0   2   3    23736.95    25059.21    782.59 o 
   1   2   3       24.69       39.46     13.95 o 
   2   2   3     5838.12     5994.69    194.89 o 
   3   2   3     1773.80     1686.01     83.63 o 
   4   2   3       13.31       33.73     12.81 o 
   5   2   3       26.95       13.09     18.60 o 
   6   2   3     2962.25     3195.83    122.95 o 
   7   2   3      566.79      515.46     37.02 o 
   8   2   3    17406.63    16994.85    590.77 o 
   9   2   3       47.43       99.16     26.51 o 
  10   2   3    30637.66    31236.74   1074.73 o 
  11   2   3     1320.31     1287.83     67.18 o 
  12   2   3     2335.80     2495.04    110.29 o 
  13   2   3      222.31      165.56     30.96 o 
  14   2   3       39.11       70.07     28.13 o 
  15   2   3       60.37       71.67     35.53 o 
  16   2   3    13377.65    13095.61    466.58 o 
  17   2   3       14.57       64.32     33.91 o 
  18   2   3    14945.84    14470.18    514.03 o 
  19   2   3       16.27       81.02     44.14 o 
  20   2   3      216.17      188.54     42.61 o 
  21   2   3        8.41       64.60     45.73 o 
  22   2   3     1973.14     2054.68    132.55 o 
  23   2   3        2.51       32.62     51.09 o 
  24   2   3     6411.51     5881.75    264.89 o 
  25   2   3      239.30      278.46     75.43 o 
  26   2   3      953.89      776.82    100.98 o 
  27   2   3      293.41      134.74     75.47 o 
  28   2   3      202.78      247.68     83.64 o 
  29   2   3      338.50      349.15     88.48 o 
  30   2   3      261.44      254.23    160.61 o 
  31   2   3       61.55      104.38    153.23 o 
  32   2   3      840.81     1156.12    161.99 o 
  33   2   3       19.97       70.69    111.70 o 
  34   2   3      264.37      288.32    103.51 o 
 -35   3   3      118.27      158.20    108.62 o 
 -34   3   3      308.04      410.78     85.51 o 
 -33   3   3        3.44       -8.10     69.39 o 
 -32   3   3        2.02      -20.19     63.44 o 
 -31   3   3      378.45      285.45     81.74 o 
 -30   3   3        0.21      -79.45     55.57 o 
 -29   3   3       27.74      114.67     61.45 o 
 -28   3   3      438.65      547.00     76.24 o 
 -27   3   3       12.42       53.66     85.48 o 
 -26   3   3      112.47       60.67     54.11 o 
 -25   3   3      605.65      485.51     68.69 o 
 -24   3   3      232.50      193.92     63.80 o 
 -23   3   3       29.22      -36.02     44.96 o 
 -22   3   3      582.18      681.92     70.24 o 
 -21   3   3       62.46        8.74     42.10 o 
 -20   3   3      319.54      311.81     52.18 o 
 -19   3   3      633.21      514.64     57.88 o 
 -18   3   3       12.02      -34.74     35.68 o 
 -17   3   3       59.96       85.15     39.67 o 
 -16   3   3      203.36      345.22     59.19 o 
 -15   3   3       78.69       82.82     27.95 o 
 -14   3   3        2.00       -5.30     18.97 o 
 -13   3   3      451.40      426.93     29.63 o 
 -12   3   3       89.25      114.02     18.75 o 
 -11   3   3      571.51      578.31     41.01 o 
 -10   3   3      166.17      165.48     33.26 o 
  -9   3   3      849.86      806.88     56.75 o 
  -8   3   3     1588.01     1578.93     71.25 o 
  -7   3   3      370.00      399.51     31.11 o 
  -6   3   3    10987.79    11994.48    419.41 o 
  -5   3   3        4.48       -6.89     20.79 o 
  -4   3   3     4094.28     4112.64    137.96 o 
  -3   3   3     1382.41     1261.84     54.74 o 
  -2   3   3       50.04       48.35     15.31 o 
  -1   3   3       48.43       56.22     16.10 o 
   0   3   3     4484.46     4974.31    164.73 o 
   1   3   3      194.18      181.17     21.22 o 
   2   3   3     6404.15     7136.95    231.46 o 
   3   3   3      654.81      540.92     32.43 o 
   4   3   3      220.06      166.47     24.26 o 
   5   3   3      640.49      603.05     35.17 o 
   6   3   3     5753.10     6493.31    212.90 o 
   7   3   3      122.55      102.79     17.81 o 
   8   3   3        1.76       -4.48     22.82 o 
   9   3   3        2.99       25.51     24.76 o 
  10   3   3       86.07       82.14     27.81 o 
  11   3   3       37.20       23.03     25.54 o 
  12   3   3      194.45      214.09     35.03 o 
  13   3   3      401.76      409.93     42.58 o 
  14   3   3       14.40      111.66     32.43 o 
  15   3   3       94.52      118.09     33.01 o 
  16   3   3     2415.53     2509.38    113.44 o 
  17   3   3       69.65      111.11     36.55 o 
  18   3   3     3548.67     3532.79    148.13 o 
  19   3   3      505.74      609.31     56.06 o 
  20   3   3     1666.20     2004.56    103.91 o 
  21   3   3      737.41      633.21     68.74 o 
  22   3   3       24.31       10.74     61.30 o 
  23   3   3       27.06      -20.01     59.71 o 
  24   3   3        4.35      -58.45    116.16 o 
  25   3   3       51.31      117.78     68.26 o 
  26   3   3      184.90      280.11     80.62 o 
  27   3   3      268.95      279.45     88.57 o 
  28   3   3      516.98      489.06     96.58 o 
  29   3   3       17.12       47.01     78.00 o 
  30   3   3        0.52        4.35     81.25 o 
  31   3   3        5.07      -87.90     79.49 o 
  32   3   3       94.81      122.41     95.44 o 
  33   3   3       29.24      -15.74     84.63 o 
 -35   4   3      123.05      472.33    110.17 o 
 -34   4   3      242.38      125.55     93.26 o 
 -33   4   3      150.76       82.39     78.56 o 
 -32   4   3      769.91      820.08    103.15 o 
 -31   4   3        0.42      -53.23     87.88 o 
 -30   4   3     1622.12     1720.03    130.75 o 
 -29   4   3       36.99       45.15     75.03 o 
 -28   4   3      266.01      259.00     69.89 o 
 -27   4   3      127.12       94.38     59.41 o 
 -26   4   3      114.17      152.26     61.78 o 
 -25   4   3      134.03       -1.51     51.91 o 
 -24   4   3      979.69     1256.63     98.94 o 
 -23   4   3      208.82      208.36     84.61 o 
 -22   4   3     9287.52     9203.41    382.98 o 
 -21   4   3       60.90       53.35     47.99 o 
 -20   4   3      259.07      238.05     53.40 o 
 -19   4   3      502.98      611.65     67.12 o 
 -18   4   3     1298.20     1300.11    161.41 o 
 -17   4   3        3.20       50.42     40.26 o 
 -16   4   3     4990.80     4571.82    202.80 o 
 -15   4   3       47.98       56.87     37.54 o 
 -14   4   3     7847.46     7676.64    315.41 o 
 -13   4   3        3.12      -10.29     32.04 o 
 -12   4   3      261.60      288.44     34.39 o 
 -11   4   3      550.38      506.01     38.96 o 
 -10   4   3    19906.74    20424.12    706.98 o 
  -9   4   3       80.62       68.57     24.43 o 
  -8   4   3    46530.77    48507.00   1656.73 o 
  -7   4   3      599.62      578.70     49.38 o 
  -6   4   3    14959.81    15447.04    488.48 o 
  -5   4   3      370.41      351.09     25.58 o 
  -4   4   3     2854.42     3039.81    106.97 o 
  -3   4   3     2191.20     2327.50     84.77 o 
  -2   4   3     2282.52     1965.24     75.74 o 
  -1   4   3     2890.72     2869.76    102.08 o 
   0   4   3     2300.12     2154.13     81.79 o 
   1   4   3      389.13      345.24     31.18 o 
   2   4   3     9713.57     9804.26    316.03 o 
   3   4   3      732.43      631.22     38.82 o 
   4   4   3        8.54        5.68     19.87 o 
   5   4   3     1050.78     1046.98     51.64 o 
   6   4   3     6321.80     6163.20    205.08 o 
   7   4   3      507.65      530.50     37.30 o 
   8   4   3     8616.61     8309.54    271.29 o 
   9   4   3        2.51       24.54     20.97 o 
  10   4   3     9336.71    10294.97    332.87 o 
  11   4   3      311.24      275.47     38.82 o 
  12   4   3     2573.55     2643.61    176.18 o 
  13   4   3      363.97      390.91     43.87 o 
  14   4   3     4871.06     4649.48    181.88 o 
  15   4   3       96.94      138.25     36.77 o 
  16   4   3    16977.34    16820.76    594.98 o 
  17   4   3       18.01       87.76     43.40 o 
  18   4   3     7739.11     7411.14    311.67 o 
  19   4   3      617.60      602.02     67.80 o 
  20   4   3      642.32      830.60    101.52 o 
  21   4   3      735.89      755.63     76.30 o 
  22   4   3     1726.44     1705.36    112.86 o 
  23   4   3       24.95       41.51     52.93 o 
  24   4   3     3060.30     3190.66    200.74 o 
  25   4   3       23.74      -95.38     63.59 o 
  26   4   3      728.96      865.41    180.07 o 
  27   4   3      154.36      193.44     81.07 o 
  28   4   3        8.34       22.68     76.21 o 
  29   4   3      191.76       38.22     79.39 o 
  30   4   3     1465.79     1418.70    146.78 o 
  31   4   3        5.21       68.25     85.15 o 
  32   4   3      628.97      493.10    110.22 o 
  33   4   3       10.30       19.98    110.18 o 
 -34   5   3      688.25      637.35    121.69 o 
 -33   5   3      108.54      153.98     97.85 o 
 -32   5   3       13.85      -67.72     87.64 o 
 -31   5   3      264.59      404.33     89.04 o 
 -30   5   3      331.49      243.44     77.46 o 
 -29   5   3       64.77       38.77     68.02 o 
 -28   5   3      480.14      559.47     84.81 o 
 -27   5   3      287.37      203.27     68.25 o 
 -26   5   3      775.56      813.69     88.70 o 
 -25   5   3      119.06       77.84     56.44 o 
 -24   5   3      216.09      206.87     61.79 o 
 -23   5   3      168.61      187.00     58.64 o 
 -22   5   3      392.56      513.07     69.76 o 
 -21   5   3      158.24      126.52     54.93 o 
 -20   5   3     3519.46     3799.61    185.71 o 
 -19   5   3      657.57      674.93     72.08 o 
 -18   5   3       68.47      111.95     48.38 o 
 -17   5   3       64.74       32.13     44.12 o 
 -16   5   3       77.27       55.62     42.93 o 
 -15   5   3       36.66       42.70     40.12 o 
 -14   5   3      551.27      566.42     94.96 o 
 -13   5   3      272.65      328.60     55.62 o 
 -12   5   3     5612.25     5463.18    233.44 o 
 -11   5   3      247.57      162.25     41.12 o 
 -10   5   3    24089.39    23540.43    909.78 o 
  -9   5   3       97.01      139.63     27.78 o 
  -8   5   3    10587.62    11215.62    397.79 o 
  -7   5   3       28.31       44.69     19.76 o 
  -6   5   3      491.49      579.34     43.88 o 
  -5   5   3      700.00      687.60     52.99 o 
  -4   5   3     2972.29     2824.30    102.83 o 
  -3   5   3      162.04      173.01     34.87 o 
  -2   5   3    18471.53    19484.94    675.92 o 
  -1   5   3     1438.56     1559.56     93.91 o 
   0   5   3     6954.17     7713.51    253.81 o 
   1   5   3        7.65       14.52     21.00 o 
   2   5   3     2455.85     2291.09    121.01 o 
   3   5   3     2032.33     1930.23     80.17 o 
   4   5   3     8744.27     8064.08    265.33 o 
   5   5   3       86.63      146.73     28.15 o 
   6   5   3     1907.53     1872.20     79.68 o 
   7   5   3     3739.21     3435.54    144.08 o 
   8   5   3      340.98      399.86     36.06 o 
   9   5   3      509.72      540.65     40.99 o 
  10   5   3     1172.42     1058.97     66.32 o 
  11   5   3       13.12       56.64     32.52 o 
  12   5   3     2872.43     2471.44    112.26 o 
  13   5   3      585.90      588.83     75.73 o 
  14   5   3     6191.97     6495.74    246.19 o 
  15   5   3      377.48      361.04     83.86 o 
  16   5   3     1046.91     1267.27    134.56 o 
  17   5   3      431.90      449.63     62.53 o 
  18   5   3      270.68      277.99     97.35 o 
  19   5   3        2.25       -7.28     46.56 o 
  20   5   3     1229.73     1232.68    140.53 o 
  21   5   3        3.18       97.02     53.65 o 
  22   5   3      654.51      673.30     77.23 o 
  23   5   3      572.23      655.22     78.97 o 
  24   5   3      103.33      135.88     59.93 o 
  25   5   3        7.53      -96.80     64.53 o 
  26   5   3       17.78       21.40     71.64 o 
  27   5   3       18.22      -93.64     71.32 o 
  28   5   3      193.40      326.05    106.76 o 
  29   5   3      143.23      236.87    111.88 o 
  30   5   3       56.95       67.39     85.85 o 
  31   5   3      165.38       97.91     90.26 o 
  32   5   3        8.77      -84.73    160.01 o 
 -33   6   3        7.20       14.73     95.86 o 
 -32   6   3        0.48      134.11     99.56 o 
 -31   6   3        1.55       89.76     93.61 o 
 -30   6   3      156.84      201.73     83.46 o 
 -29   6   3       38.30      -33.86     71.58 o 
 -28   6   3       31.15      169.10     72.89 o 
 -27   6   3        0.55     -137.76     91.84 o 
 -26   6   3        5.17       11.59     63.40 o 
 -25   6   3       53.15       34.60     62.27 o 
 -24   6   3       29.01       83.43     62.58 o 
 -23   6   3      148.45      210.63     64.91 o 
 -22   6   3       97.13      120.68     59.76 o 
 -21   6   3      531.18      452.82     73.19 o 
 -20   6   3      615.53      586.81     87.13 o 
 -19   6   3       34.80        2.49     50.66 o 
 -18   6   3     1037.97     1084.67     91.32 o 
 -17   6   3       86.32      148.70     54.57 o 
 -16   6   3     4915.95     4759.66    216.43 o 
 -15   6   3      781.77      712.55     70.89 o 
 -14   6   3     2621.36     2252.02    126.07 o 
 -13   6   3      967.59      854.50     72.91 o 
 -12   6   3      593.20      488.16     59.83 o 
 -11   6   3        8.49       19.66     39.58 o 
 -10   6   3       32.87       71.74     40.59 o 
  -9   6   3     1332.25     1248.78     83.86 o 
  -8   6   3     1372.52     1279.96    123.29 o 
  -7   6   3      365.83      306.20     46.39 o 
  -6   6   3     1848.49     2038.72     94.41 o 
  -5   6   3     3056.67     3035.11    154.67 o 
  -4   6   3     2071.35     2350.51     91.60 o 
  -3   6   3      115.06      125.73     26.11 o 
  -2   6   3     1139.43     1189.97     65.14 o 
  -1   6   3      922.90      908.93     51.11 o 
   0   6   3      492.48      408.49     37.00 o 
   1   6   3     1054.95     1085.95     57.60 o 
   2   6   3     1787.73     1886.97     80.90 o 
   3   6   3     1547.31     1634.92     77.69 o 
   4   6   3     2583.34     2950.25    112.08 o 
   5   6   3      254.50      232.70     33.60 o 
   6   6   3      847.39      960.99     56.65 o 
   7   6   3      964.83      937.68     56.14 o 
   8   6   3     1862.38     2184.16     93.11 o 
   9   6   3      356.48      449.59     48.16 o 
  10   6   3     3292.18     3364.32    140.89 o 
  11   6   3      513.61      625.58     94.47 o 
  12   6   3     1820.93     1828.27    111.82 o 
  13   6   3      581.12      680.96     69.45 o 
  14   6   3     1400.83     1272.14    109.56 o 
  15   6   3      545.84      609.46     69.04 o 
  16   6   3      744.40      832.22     78.33 o 
  17   6   3      300.58      406.48     64.01 o 
  18   6   3        7.23       -0.69     49.01 o 
  19   6   3        0.38      -24.26     51.78 o 
  20   6   3      618.44      655.13    107.29 o 
  21   6   3       66.12        7.13     54.53 o 
  22   6   3      231.76      330.84     98.95 o 
  23   6   3      599.73      587.44     80.96 o 
  24   6   3      332.05      345.80     73.33 o 
  25   6   3       17.56      -50.43     67.49 o 
  26   6   3       45.45       97.38    155.41 o 
  27   6   3       37.16      129.94     82.61 o 
  28   6   3      114.35      182.27     88.03 o 
  29   6   3       51.75      134.89    120.20 o 
  30   6   3      115.61      228.29    127.65 o 
 -31   7   3       29.71      -54.13     92.62 o 
 -30   7   3        1.12     -126.31     86.62 o 
 -29   7   3       95.59      -31.17     85.31 o 
 -28   7   3      815.99      743.59    107.80 o 
 -27   7   3        1.08      -91.75     70.06 o 
 -26   7   3      871.85      969.04    107.17 o 
 -25   7   3       96.03      150.87    104.74 o 
 -24   7   3      164.26       68.43     65.38 o 
 -23   7   3       60.36        0.85     62.60 o 
 -22   7   3       59.45       19.51     83.60 o 
 -21   7   3       62.71       50.26     61.62 o 
 -20   7   3      654.94      786.79     88.88 o 
 -19   7   3      217.08      285.78     68.29 o 
 -18   7   3     3695.96     3783.80    192.64 o 
 -17   7   3      252.13      322.26     65.61 o 
 -16   7   3      234.74      336.55     83.55 o 
 -15   7   3     1152.97     1182.73     96.27 o 
 -14   7   3     3752.57     3579.05    176.92 o 
 -13   7   3      212.52      162.81     74.39 o 
 -12   7   3    11919.34    10725.82    437.69 o 
 -11   7   3       15.83       42.34     49.07 o 
 -10   7   3     5233.54     4974.48    221.97 o 
  -9   7   3      113.60       66.47     54.63 o 
  -8   7   3     1367.48     1404.35     93.82 o 
  -7   7   3      222.65      156.87     56.83 o 
  -6   7   3     1762.15     1644.66    111.36 o 
  -5   7   3       26.97       60.01     41.56 o 
  -4   7   3     6742.31     6618.02    355.76 o 
  -3   7   3      264.15      320.78     54.09 o 
  -2   7   3     3351.05     3018.57    124.81 o 
  -1   7   3       41.58       57.01     29.45 o 
   0   7   3      317.19      373.92     38.96 o 
   1   7   3      115.10      159.76     43.13 o 
   2   7   3      258.31      241.82     36.99 o 
   3   7   3        5.35       14.80     30.00 o 
   4   7   3     1604.58     1620.41     78.20 o 
   5   7   3      274.49      238.27     38.54 o 
   6   7   3     3702.83     3482.45    132.77 o 
   7   7   3       19.02       -6.74     31.76 o 
   8   7   3      212.64      227.28     87.06 o 
   9   7   3       67.82       64.80     46.90 o 
  10   7   3     3043.95     2761.49    144.93 o 
  11   7   3       58.71      121.70     51.87 o 
  12   7   3     5540.29     5642.04    249.30 o 
  13   7   3        6.76      -69.34     46.23 o 
  14   7   3     4113.19     3840.34    205.92 o 
  15   7   3       37.83       44.85     54.16 o 
  16   7   3      433.94      579.84     73.50 o 
  17   7   3        4.57      -73.41     50.19 o 
  18   7   3      436.47      539.39     76.62 o 
  19   7   3      150.51      111.38     57.19 o 
  20   7   3     1325.09     1158.51    101.42 o 
  21   7   3       21.12        0.01     57.80 o 
  22   7   3     1257.21     1199.20    114.83 o 
  23   7   3       19.41       32.31     61.93 o 
  24   7   3       14.09        5.21     66.24 o 
  25   7   3       54.43       62.36     93.31 o 
  26   7   3      253.33      165.56     77.26 o 
  27   7   3      116.84      118.66    119.96 o 
  28   7   3      417.49      737.27    221.73 o 
 -29   8   3        8.38      -43.53    157.93 o 
 -28   8   3       35.95     -116.75     92.84 o 
 -27   8   3        0.29       44.58     79.71 o 
 -26   8   3       68.80       31.18     78.23 o 
 -25   8   3      258.84      366.41     89.04 o 
 -24   8   3       22.48       10.97     69.61 o 
 -23   8   3      258.08      266.46     78.32 o 
 -22   8   3        4.87      -33.27     68.75 o 
 -21   8   3       76.06       94.81     68.65 o 
 -20   8   3        1.16      -27.17     63.41 o 
 -19   8   3      196.24      220.88     69.70 o 
 -18   8   3       34.72      169.15     65.19 o 
 -17   8   3     1211.30     1271.22    121.67 o 
 -16   8   3      151.33      255.71     66.79 o 
 -15   8   3      228.89      236.09     74.28 o 
 -14   8   3       22.27       12.30     53.84 o 
 -13   8   3      247.37      211.85     60.40 o 
 -12   8   3      826.42      698.77     78.25 o 
 -11   8   3      567.84      602.45     71.36 o 
 -10   8   3      834.99     1027.21     89.01 o 
  -9   8   3      708.69      692.57     72.96 o 
  -8   8   3      190.71      356.27     63.58 o 
  -7   8   3     1310.53     1325.86    169.65 o 
  -6   8   3     2101.13     2169.34    135.67 o 
  -5   8   3       28.96       45.01     46.35 o 
  -4   8   3       70.79      -27.95     44.18 o 
  -3   8   3      192.55      192.73     51.28 o 
  -2   8   3        6.24       98.44     48.91 o 
  -1   8   3      198.75      236.67     40.47 o 
   0   8   3      306.86      313.95     41.26 o 
   1   8   3      630.32      621.24     51.67 o 
   2   8   3       85.26       75.31     36.26 o 
   3   8   3      196.99      212.91     41.17 o 
   4   8   3       15.32       23.40     35.61 o 
   5   8   3       77.53       79.92     41.20 o 
   6   8   3       10.48       -7.97     40.01 o 
   7   8   3       12.66       21.79     57.42 o 
   8   8   3     1604.56     1730.28    111.93 o 
   9   8   3     2619.49     2825.36    152.36 o 
  10   8   3      329.81      461.63    101.54 o 
  11   8   3       10.41       77.45     52.30 o 
  12   8   3      597.34      738.92     78.94 o 
  13   8   3      198.68      286.23     93.29 o 
  14   8   3      256.69      248.38     62.30 o 
  15   8   3      352.14      384.69     78.76 o 
  16   8   3     1217.01     1200.99    101.74 o 
  17   8   3      343.29      301.20     67.48 o 
  18   8   3      911.91      839.38     91.47 o 
  19   8   3      161.59       31.50     61.11 o 
  20   8   3      512.82      645.14    117.26 o 
  21   8   3        1.01      -73.79     71.06 o 
  22   8   3      165.41      110.02     72.01 o 
  23   8   3       81.52       95.80     73.96 o 
  24   8   3      351.65      427.86    100.96 o 
  25   8   3       10.83       24.41     90.79 o 
  26   8   3      312.18      234.97    111.05 o 
  27   8   3       26.54       15.01     98.55 o 
 -27   9   3       86.15     -100.25    157.69 o 
 -26   9   3      115.57       73.67     94.65 o 
 -25   9   3       37.14       38.14     86.28 o 
 -24   9   3      195.31      151.96     80.07 o 
 -23   9   3       26.05       91.24     76.09 o 
 -22   9   3       17.01      -28.85     73.46 o 
 -21   9   3       23.61       19.63     74.26 o 
 -20   9   3       38.23        8.51     70.24 o 
 -19   9   3      124.50       47.69     71.20 o 
 -18   9   3      754.93      758.38     92.64 o 
 -17   9   3       54.12       39.88     63.48 o 
 -16   9   3       32.06       16.82     61.01 o 
 -15   9   3        5.73       -8.04     59.96 o 
 -14   9   3       51.30       81.94     61.00 o 
 -13   9   3      120.46      212.08     67.14 o 
 -12   9   3     2013.40     1779.85    166.87 o 
 -11   9   3       71.33      153.99     61.41 o 
 -10   9   3      502.09      386.52     80.90 o 
  -9   9   3       12.28       -1.52     54.33 o 
  -8   9   3      443.92      602.26    101.45 o 
  -7   9   3        6.49       -5.41     52.00 o 
  -6   9   3      224.83      229.21     59.07 o 
  -5   9   3      143.10      180.24     63.03 o 
  -4   9   3      220.20      249.27     61.22 o 
  -3   9   3      350.97      430.18     65.05 o 
  -2   9   3        8.35      -60.41     49.43 o 
  -1   9   3      151.41      175.72     57.64 o 
   0   9   3        1.87      -82.34     54.89 o 
   1   9   3       13.45      -27.65     50.36 o 
   2   9   3       11.35      -24.42     61.90 o 
   3   9   3      114.31       75.73     44.52 o 
   4   9   3      622.98      637.25     63.33 o 
   5   9   3      934.69     1099.08     79.88 o 
   6   9   3       87.16       66.05     61.15 o 
   7   9   3       81.05       70.21     73.56 o 
   8   9   3      390.38      373.18     66.62 o 
   9   9   3       20.38      -45.93     50.45 o 
  10   9   3     1181.53     1189.31    158.97 o 
  11   9   3      477.67      439.36     76.55 o 
  12   9   3     1652.11     1350.99    145.73 o 
  13   9   3      359.19      554.36     77.95 o 
  14   9   3     1187.12     1298.65    146.71 o 
  15   9   3      197.56      216.96     78.21 o 
  16   9   3       49.71       55.27     62.92 o 
  17   9   3        0.69        2.05     61.95 o 
  18   9   3      132.00      307.70     75.49 o 
  19   9   3       18.33      -21.01     64.52 o 
  20   9   3      324.91      358.39     84.58 o 
  21   9   3      102.90       -9.07     83.60 o 
  22   9   3       17.18        2.81     93.04 o 
  23   9   3        2.92      -24.46     90.10 o 
  24   9   3       47.91      142.15    113.32 o 
  25   9   3       48.71     -132.86     90.14 o 
 -24  10   3      100.60       64.47     80.39 o 
 -23  10   3       81.06      107.37     80.43 o 
 -22  10   3       12.69       77.55     85.48 o 
 -21  10   3       55.47       42.01     77.22 o 
 -20  10   3      334.64      422.81     89.45 o 
 -19  10   3        3.57       -8.79     71.75 o 
 -18  10   3      113.24       46.36     73.02 o 
 -17  10   3       42.42       86.36     72.00 o 
 -16  10   3      536.22      626.18     93.65 o 
 -15  10   3       36.63      -93.20     62.14 o 
 -14  10   3     1738.42     1738.31    159.07 o 
 -13  10   3       17.13       93.50     99.03 o 
 -12  10   3      374.11      278.16     71.76 o 
 -11  10   3       89.16      170.81     68.27 o 
 -10  10   3      221.34      100.25     63.42 o 
  -9  10   3       29.45      -20.19     59.29 o 
  -8  10   3      275.07      312.41     72.89 o 
  -7  10   3        3.23        6.00     58.03 o 
  -6  10   3       13.59      -60.20     53.46 o 
  -5  10   3       31.92      119.24     61.05 o 
  -4  10   3        1.78      -46.10     54.67 o 
  -3  10   3       24.86      -52.71     55.41 o 
  -2  10   3      707.68      725.08    134.04 o 
  -1  10   3        2.92      -17.55     70.54 o 
   0  10   3      536.30      494.53    104.37 o 
   1  10   3       44.26       15.99     70.13 o 
   2  10   3      776.08      746.86    102.69 o 
   3  10   3        0.37      -37.37     67.71 o 
   4  10   3      142.55       44.36     84.34 o 
   5  10   3       77.62       24.48     65.69 o 
   6  10   3      334.29      299.88     66.50 o 
   7  10   3       13.77      -49.18     61.13 o 
   8  10   3      913.62      864.35     91.52 o 
   9  10   3       22.34      -16.05     58.21 o 
  10  10   3     1768.26     1975.53    133.42 o 
  11  10   3      128.57       64.90    101.57 o 
  12  10   3      105.03      147.15     65.26 o 
  13  10   3      219.97      282.64     71.28 o 
  14  10   3      332.34      331.86     86.23 o 
  15  10   3       16.90       -2.39     70.03 o 
  16  10   3      312.44      242.18     77.74 o 
  17  10   3        0.17       -4.86     93.16 o 
  18  10   3      117.59      137.25    123.39 o 
  19  10   3        0.22      -47.40     84.80 o 
  20  10   3      133.78      230.08    100.94 o 
  21  10   3        4.19     -115.96     93.42 o 
  22  10   3      208.68      194.71    101.87 o 
  23  10   3        6.10      222.34    128.28 o 
 -22  11   3       72.69      -43.17    140.21 o 
 -21  11   3       64.64      153.24     95.91 o 
 -20  11   3       13.30      -57.01     78.28 o 
 -19  11   3        4.37      -34.30     77.65 o 
 -18  11   3      131.78      210.52     84.68 o 
 -17  11   3      139.93       77.24     79.37 o 
 -16  11   3        4.83      -98.57     87.91 o 
 -15  11   3        1.08       28.71     75.33 o 
 -14  11   3        7.54      -28.94     69.15 o 
 -13  11   3      126.95      139.79     73.70 o 
 -12  11   3      174.17      376.98     82.35 o 
 -11  11   3      628.96      653.68     92.24 o 
 -10  11   3        4.81       71.03     69.67 o 
  -9  11   3      110.98       53.47     97.76 o 
  -8  11   3        4.30       65.84     68.68 o 
  -7  11   3        0.12      -39.33     64.15 o 
  -6  11   3       32.39       36.62     64.02 o 
  -5  11   3      261.54      366.43     90.64 o 
  -4  11   3       47.62      -11.41     74.40 o 
  -3  11   3      216.05      149.94     83.90 o 
  -2  11   3      151.19      225.39     86.14 o 
  -1  11   3      134.27      203.02     84.35 o 
   0  11   3        0.76      -27.53     87.86 o 
   1  11   3       54.86      -49.05    183.19 o 
   2  11   3       76.22      178.61     80.26 o 
   3  11   3       57.87      137.93    101.02 o 
   4  11   3       98.79      116.00     94.58 o 
   5  11   3      588.82      613.81    124.19 o 
   6  11   3        6.05       67.82     94.03 o 
   7  11   3        6.75       -1.31     92.05 o 
   8  11   3      373.86      562.05    122.29 o 
   9  11   3       23.81       89.64     67.49 o 
  10  11   3      117.07      152.05     70.26 o 
  11  11   3      158.16      211.25     74.45 o 
  12  11   3       27.28       47.66     71.56 o 
  13  11   3      141.25      104.97    116.79 o 
  14  11   3        2.60     -101.86     67.90 o 
  15  11   3       14.78       30.41     90.00 o 
  16  11   3      185.99      204.18     95.25 o 
  17  11   3       14.23       39.96     91.92 o 
  18  11   3       67.65      -29.87    114.14 o 
  19  11   3      126.30       86.71    174.03 o 
 -17  12   3       26.09     -124.71     83.14 o 
 -16  12   3       12.61      -43.74     75.20 o 
 -15  12   3       78.57      229.99     86.09 o 
 -14  12   3       26.49       33.52     78.10 o 
 -13  12   3        5.90        2.66     86.03 o 
 -12  12   3       57.33      -27.85     93.95 o 
 -11  12   3        0.05      -58.09     71.51 o 
 -10  12   3       13.13        3.58     72.02 o 
  -9  12   3      127.35      184.32     80.36 o 
  -8  12   3      289.35      280.53     99.46 o 
  -7  12   3       17.06       25.71     88.55 o 
  -6  12   3       24.79       11.29     84.35 o 
  -5  12   3       49.18      159.86     90.39 o 
  -4  12   3       33.42       87.89     88.99 o 
  -3  12   3        5.73       53.86     87.07 o 
  -2  12   3        2.05       72.51     90.47 o 
  -1  12   3        1.96      -38.56     83.80 o 
   0  12   3        2.76        7.01    100.60 o 
   1  12   3       57.29       -5.82    100.70 o 
   2  12   3       11.28       81.65    108.28 o 
   3  12   3        7.69       87.42    158.32 o 
   4  12   3        2.76      -50.78     98.66 o 
   5  12   3        1.59      -27.00     99.32 o 
   6  12   3      104.56      115.94    108.40 o 
   7  12   3      136.15      117.38    105.88 o 
   8  12   3        7.65      -22.66    186.41 o 
   9  12   3       65.58      294.49    117.11 o 
  10  12   3        5.04      -27.65    108.73 o 
  11  12   3       44.10     -142.35    154.13 o 
  12  12   3        0.96      -11.60    179.46 o 
  13  12   3        9.80      104.10    121.93 o 
  14  12   3      211.11      292.14    108.20 o 
  15  12   3       38.30      280.13    127.94 o 
 -11  13   3       31.76       61.86     94.59 o 
 -10  13   3      165.72      148.10    101.73 o 
  -9  13   3       23.77       41.51     92.30 o 
  -8  13   3      128.62       86.84     99.06 o 
  -7  13   3        0.33        3.11     95.14 o 
  -6  13   3       58.04      206.41    142.12 o 
  -5  13   3       68.61      -40.76     94.37 o 
  -4  13   3       53.25      -36.59     98.13 o 
  -3  13   3        9.01      -30.89     95.72 o 
  -2  13   3       85.85     -126.15     84.10 o 
  -1  13   3       12.49       29.54    109.92 o 
   0  13   3       42.61       25.88    111.85 o 
   1  13   3        0.71     -158.61    105.74 o 
   2  13   3       12.76       10.04    112.40 o 
   3  13   3        7.27      -14.15    114.75 o 
   4  13   3      278.51      154.10    124.34 o 
   5  13   3        5.93       36.71    330.01 o 
   6  13   3      175.75      331.33    261.78 o 
   7  13   3        8.87       73.32    162.15 o 
 -35   0   4      103.59      180.53    156.80 o 
 -34   0   4     1915.22     1448.85    242.96 o 
 -33   0   4       59.98       52.09    133.79 o 
 -32   0   4     4210.70     4318.20    435.80 o 
 -31   0   4       34.62      -11.77    125.41 o 
 -30   0   4       46.39      109.35    139.68 o 
 -29   0   4      498.86      367.12    141.10 o 
 -28   0   4     1268.69     1505.58    220.84 o 
 -27   0   4      369.54      242.07    125.58 o 
 -26   0   4      932.39      906.91    115.04 o 
 -25   0   4       45.22       67.77     82.68 o 
 -24   0   4     1795.41     1874.06    228.96 o 
 -23   0   4      335.83      186.09     65.95 o 
 -22   0   4      120.06      195.43     49.30 o 
 -21   0   4       13.98      -22.62     38.73 o 
 -20   0   4     6468.99     6414.60    309.74 o 
 -19   0   4     2241.39     2310.60    215.92 o 
 -18   0   4    13559.17    12997.22    592.80 o 
 -17   0   4        7.64       64.76     37.53 o 
 -16   0   4     3721.26     3790.42    191.44 o 
 -15   0   4        2.48       21.81     31.21 o 
 -14   0   4      569.69      634.37     60.84 o 
 -13   0   4      464.23      440.54     59.39 o 
 -12   0   4       84.53      209.28     69.51 o 
 -11   0   4        2.03        4.03     28.04 o 
 -10   0   4    47864.52    51865.72   2282.17 o 
  -9   0   4      918.95      927.52     80.46 o 
  -8   0   4    15169.92    15558.21    695.29 o 
  -7   0   4     2198.84     2324.57    177.23 o 
  -6   0   4      503.32      674.21     57.03 o 
  -5   0   4      448.88      473.08     43.21 o 
  -4   0   4     8153.72     8528.67    387.78 o 
  -3   0   4      546.64      492.79     43.60 o 
  -2   0   4    13440.39    13099.72    588.31 o 
  -1   0   4      874.85      792.89     86.18 o 
   0   0   4    14508.76    16130.01    719.43 o 
   1   0   4      203.84      207.00     30.17 o 
   2   0   4      377.53      378.68     46.68 o 
   3   0   4      823.98      839.19     56.72 o 
   4   0   4    22995.44    24583.91   1088.88 o 
   5   0   4      340.85      446.09     58.37 o 
   6   0   4   112305.63   121453.39   5311.14 o 
   7   0   4      297.76      384.71     40.93 o 
   8   0   4    19782.46    21887.63    972.41 o 
   9   0   4       35.66       67.37     28.02 o 
  10   0   4     2407.50     2581.29    133.30 o 
  11   0   4     2200.67     2033.02    113.57 o 
  12   0   4     7623.35     7668.77    356.56 o 
  13   0   4       13.71       79.46     51.63 o 
  14   0   4    23159.95    23113.36   1843.62 o 
  15   0   4      117.46      144.47     59.02 o 
  16   0   4     6669.09     6311.58    385.03 o 
  17   0   4      414.86      357.58    121.84 o 
  18   0   4      776.53      724.35    102.85 o 
  19   0   4     2188.92     2468.65    195.80 o 
  20   0   4     7892.95     8213.63    496.98 o 
  21   0   4      139.01      297.86    155.91 o 
  22   0   4     1281.96     1449.22    153.46 o 
  23   0   4       18.23        6.80     93.47 o 
  24   0   4     1456.83     1588.37    308.61 o 
  25   0   4      324.03      463.70    106.70 o 
  26   0   4      241.76      343.55    102.40 o 
  27   0   4     1312.53     1136.72    150.52 o 
  28   0   4     2024.93     2234.26    215.06 o 
  29   0   4       42.56      164.92    105.27 o 
  30   0   4     3321.12     3454.31    402.26 o 
  31   0   4       92.14      138.78    167.50 o 
  32   0   4      608.70      979.70    240.29 o 
  33   0   4      295.24      855.72    241.54 o 
 -36   1   4        2.69        8.40    100.84 o 
 -35   1   4       42.45       52.46     99.74 o 
 -34   1   4      340.78      341.70    162.69 o 
 -33   1   4        0.73      114.35    134.68 o 
 -32   1   4      858.89      969.89    206.93 o 
 -31   1   4       22.98       80.29     92.38 o 
 -30   1   4     1055.55     1019.78    166.43 o 
 -29   1   4      508.50      550.13     85.89 o 
 -28   1   4        8.94      -26.75     58.40 o 
 -27   1   4       63.03       39.43     60.27 o 
 -26   1   4       35.10       -5.03     54.89 o 
 -25   1   4      113.20      121.92     51.36 o 
 -24   1   4       42.74       27.63     46.02 o 
 -23   1   4        6.63       -5.75     35.64 o 
 -22   1   4     4833.58     5043.28    197.99 o 
 -21   1   4       23.82       37.98     35.54 o 
 -20   1   4     1405.67     1467.03     80.43 o 
 -19   1   4      511.75      624.48     55.21 o 
 -18   1   4      441.24      506.76     40.75 o 
 -17   1   4      492.36      481.67     39.22 o 
 -16   1   4      953.98      993.24     78.25 o 
 -15   1   4     1010.78      979.22     51.21 o 
 -14   1   4      308.05      297.19     29.87 o 
 -13   1   4     1003.07     1109.03     52.92 o 
 -12   1   4     2950.10     3431.46    121.21 o 
 -11   1   4      450.40      453.37     31.94 o 
 -10   1   4     1132.94     1276.75     55.61 o 
  -9   1   4      330.51      324.35     27.75 o 
  -8   1   4    16433.10    17934.56    564.97 o 
  -7   1   4     1172.06     1130.84     59.67 o 
  -6   1   4    11532.60    11988.78    381.01 o 
  -5   1   4       78.52      105.67     19.03 o 
  -4   1   4      901.62      876.38     42.82 o 
  -3   1   4       23.60       13.41     15.80 o 
  -2   1   4      256.53      275.93     23.93 o 
  -1   1   4        0.39       11.77     15.24 o 
   0   1   4      181.08      326.23     25.07 o 
   1   1   4      175.76      196.41     20.73 o 
   2   1   4     5380.07     5051.06    167.57 o 
   3   1   4        4.64       21.12     17.83 o 
   4   1   4    10092.16    11008.31    350.91 o 
   5   1   4      877.51      961.27     43.61 o 
   6   1   4       10.55       67.72     30.60 o 
   7   1   4     2106.41     1995.49     86.52 o 
   8   1   4     1182.29     1248.40     64.72 o 
   9   1   4      957.07      958.47     56.07 o 
  10   1   4     1316.10     1076.52     87.76 o 
  11   1   4       13.19       31.20     26.66 o 
  12   1   4     1672.34     1435.35     74.56 o 
  13   1   4        7.55       20.48     30.68 o 
  14   1   4      340.71      350.71     41.13 o 
  15   1   4      953.06      943.82     92.05 o 
  16   1   4      214.62      121.47     44.77 o 
  17   1   4      561.94      591.85     76.43 o 
  18   1   4     5435.83     5135.17    255.78 o 
  19   1   4      368.12      350.35     58.97 o 
  20   1   4      780.07      822.42     79.82 o 
  21   1   4      487.32      452.64     91.79 o 
  22   1   4       29.88       -4.20     49.84 o 
  23   1   4       60.47       20.34     52.89 o 
  24   1   4       37.64       65.92     74.05 o 
  25   1   4       70.77       84.55     61.47 o 
  26   1   4      995.89      904.35     93.20 o 
  27   1   4       29.25        4.78     63.52 o 
  28   1   4      933.53     1014.57    189.61 o 
  29   1   4       23.13       45.52     84.59 o 
  30   1   4       36.37       43.50     87.41 o 
  31   1   4      179.80       78.20     94.64 o 
  32   1   4      166.59      238.33    105.22 o 
  33   1   4        5.81     -168.12    112.08 o 
 -35   2   4       43.63       29.74    102.77 o 
 -34   2   4      655.64      699.55    187.13 o 
 -33   2   4        3.42       -6.67     94.53 o 
 -32   2   4      280.99      342.71     87.54 o 
 -31   2   4      192.85      265.17     81.45 o 
 -30   2   4      671.00      705.16     97.85 o 
 -29   2   4       19.50       15.19     66.13 o 
 -28   2   4       22.66      -19.54     67.21 o 
 -27   2   4       49.33       74.56     63.03 o 
 -26   2   4     3226.37     3519.80    206.84 o 
 -25   2   4      404.42      344.07     61.39 o 
 -24   2   4      460.17      293.18     59.27 o 
 -23   2   4       90.73       20.95     44.50 o 
 -22   2   4      736.15      831.17     76.05 o 
 -21   2   4        5.29       51.07     43.08 o 
 -20   2   4     1179.97     1111.51    127.94 o 
 -19   2   4       59.77       14.71     32.47 o 
 -18   2   4     2790.09     2747.11    119.74 o 
 -17   2   4      521.63      568.38     62.70 o 
 -16   2   4     8310.28     8179.23    297.24 o 
 -15   2   4        3.61      -18.94     26.78 o 
 -14   2   4      131.47      147.35     23.94 o 
 -13   2   4        1.08        9.96     18.76 o 
 -12   2   4     7763.13     8006.52    261.47 o 
 -11   2   4      201.24      196.65     21.50 o 
 -10   2   4      781.47      719.03     46.81 o 
  -9   2   4      257.39      284.56     31.35 o 
  -8   2   4    16427.13    17410.10    548.23 o 
  -7   2   4     1287.70     1142.76    100.97 o 
  -6   2   4     1864.69     2099.50     77.63 o 
  -5   2   4      686.97      635.01     44.36 o 
  -4   2   4     1552.31     1962.18     73.79 o 
  -3   2   4      127.68      111.48     19.37 o 
  -2   2   4    11684.37    12428.49    395.43 o 
  -1   2   4      740.98      661.87     41.89 o 
   0   2   4     3698.36     3725.66    127.03 o 
   1   2   4     1799.39     1673.61     77.05 o 
   2   2   4      159.83      205.95     26.88 o 
   3   2   4      837.46      741.88     38.87 o 
   4   2   4     6015.05     6931.14    248.41 o 
   5   2   4     2017.05     1934.40     96.18 o 
   6   2   4     5324.73     5703.15    211.23 o 
   7   2   4      154.46      168.96     29.14 o 
   8   2   4    16886.96    18579.12    648.65 o 
   9   2   4       91.11       67.42     29.13 o 
  10   2   4        0.65        6.64     26.29 o 
  11   2   4      587.90      574.65     46.40 o 
  12   2   4     9251.86     9661.09    348.34 o 
  13   2   4      201.16      264.26     39.06 o 
  14   2   4     6525.63     6704.54    251.21 o 
  15   2   4       53.35       73.52     44.85 o 
  16   2   4     1691.22     1543.07     84.23 o 
  17   2   4      154.08      201.18     49.45 o 
  18   2   4      685.89      711.03     70.64 o 
  19   2   4       27.35       55.80     47.94 o 
  20   2   4      242.00      351.10     60.57 o 
  21   2   4      601.34      641.40     73.37 o 
  22   2   4     1348.25     1377.78    116.72 o 
  23   2   4      125.78      206.80     90.35 o 
  24   2   4      309.06      474.33     72.97 o 
  25   2   4      269.19      296.15     98.78 o 
  26   2   4      953.59     1108.90    147.87 o 
  27   2   4       54.88       25.36     92.92 o 
  28   2   4      435.08      557.54    124.29 o 
  29   2   4      103.24      163.04     95.82 o 
  30   2   4      419.79      398.41    105.29 o 
  31   2   4        2.66       57.20     97.42 o 
  32   2   4      612.46      691.86    124.99 o 
  33   2   4      100.83      128.61    119.96 o 
 -35   3   4        7.59      168.17    113.83 o 
 -34   3   4        9.10       26.34     99.03 o 
 -33   3   4      282.86      310.28     96.08 o 
 -32   3   4       56.13       15.39     76.79 o 
 -31   3   4      383.94      295.89     75.66 o 
 -30   3   4     1260.74     1257.09    111.57 o 
 -29   3   4       51.22       53.68     62.23 o 
 -28   3   4     2214.37     2153.52    155.27 o 
 -27   3   4       54.26      -27.60     52.25 o 
 -26   3   4       70.37       54.09     74.54 o 
 -25   3   4       58.99       18.97     71.48 o 
 -24   3   4     1930.77     2182.44    162.44 o 
 -23   3   4     1129.19     1173.56     93.64 o 
 -22   3   4     1151.38      952.15     84.08 o 
 -21   3   4      184.39      171.21     51.02 o 
 -20   3   4     4336.35     4448.72    203.00 o 
 -19   3   4      231.70      232.96     67.28 o 
 -18   3   4      745.42      742.12     77.39 o 
 -17   3   4       50.17       93.72     46.26 o 
 -16   3   4     1519.14     1501.48     88.54 o 
 -15   3   4       20.31       -1.30     31.15 o 
 -14   3   4    24633.04    24045.65    932.38 o 
 -13   3   4       12.95       54.05     31.30 o 
 -12   3   4    18631.05    17474.22    685.05 o 
 -11   3   4      112.15      191.79     34.46 o 
 -10   3   4     1200.51     1223.93     72.17 o 
  -9   3   4     1169.34      997.64     63.91 o 
  -8   3   4     2359.91     2278.55    108.31 o 
  -7   3   4      525.97      559.75     53.76 o 
  -6   3   4    23209.82    23541.23    810.91 o 
  -5   3   4      994.60      878.38     45.18 o 
  -4   3   4    28324.85    30765.35    961.20 o 
  -3   3   4       32.31       44.38     17.64 o 
  -2   3   4      594.09      658.17     60.02 o 
  -1   3   4      664.15      720.78     44.81 o 
   0   3   4    15270.60    15574.49    493.83 o 
   1   3   4       25.39       35.08     19.67 o 
   2   3   4    19487.10    20174.76    635.20 o 
   3   3   4      857.41      811.56     42.94 o 
   4   3   4    10380.82     9862.25    316.93 o 
   5   3   4      199.63      164.60     23.04 o 
   6   3   4      233.26      278.26     55.33 o 
   7   3   4     1917.83     1869.04     87.64 o 
   8   3   4     7472.90     7119.48    261.21 o 
   9   3   4      221.31      324.52     48.98 o 
  10   3   4    21531.34    21190.22    738.21 o 
  11   3   4       73.75       80.12     31.99 o 
  12   3   4     5171.40     4989.92    192.15 o 
  13   3   4     1570.89     1736.88     89.79 o 
  14   3   4      743.28      783.71     68.48 o 
  15   3   4     1309.51     1216.58     74.96 o 
  16   3   4     3075.90     3104.22    134.58 o 
  17   3   4       19.09        9.86     37.02 o 
  18   3   4      751.44      740.00     69.63 o 
  19   3   4        2.46      -11.77     44.18 o 
  20   3   4     1926.74     1932.47    121.76 o 
  21   3   4     1252.40     1200.72     96.76 o 
  22   3   4        3.13      -25.40     61.65 o 
  23   3   4      594.69      658.38    183.63 o 
  24   3   4     2293.45     2204.37    165.59 o 
  25   3   4        2.34       96.53     72.71 o 
  26   3   4     1277.76     1472.39    139.53 o 
  27   3   4      187.61      163.25     81.97 o 
  28   3   4      784.01      976.26    123.47 o 
  29   3   4      526.74      383.54    100.08 o 
  30   3   4      181.71      298.99     96.98 o 
  31   3   4      170.87      124.06    161.80 o 
  32   3   4     1026.34     1320.29    183.86 o 
 -34   4   4       70.83      206.34    116.19 o 
 -33   4   4        4.06       27.01     77.85 o 
 -32   4   4       28.49       93.51     75.84 o 
 -31   4   4        6.67       -9.83     67.38 o 
 -30   4   4       24.10       98.62     89.24 o 
 -29   4   4       18.70        9.25     62.41 o 
 -28   4   4       59.98        4.05     59.75 o 
 -27   4   4      132.06      160.68     65.20 o 
 -26   4   4      378.34      537.14     77.24 o 
 -25   4   4       69.79      -13.92     52.49 o 
 -24   4   4        6.81       95.65     57.00 o 
 -23   4   4      103.27      101.10     54.51 o 
 -22   4   4     1098.80     1128.72     93.62 o 
 -21   4   4      601.78      588.59     71.65 o 
 -20   4   4     1950.72     1893.78    118.24 o 
 -19   4   4      321.60      318.29     55.40 o 
 -18   4   4      203.41      362.38     57.45 o 
 -17   4   4       98.02       87.31     45.04 o 
 -16   4   4        4.15       68.44     42.76 o 
 -15   4   4      336.30      426.08     54.77 o 
 -14   4   4      678.65      699.83     63.51 o 
 -13   4   4        2.28        3.09     36.00 o 
 -12   4   4      296.92      289.08     36.15 o 
 -11   4   4     3857.12     3668.30    199.98 o 
 -10   4   4      281.05      382.59     38.95 o 
  -9   4   4      612.65      658.35     47.79 o 
  -8   4   4     1148.27     1347.96     69.92 o 
  -7   4   4      694.99      668.89     47.82 o 
  -6   4   4     1631.64     1924.62    106.16 o 
  -5   4   4       16.79       -1.23     15.71 o 
  -4   4   4     1703.50     1977.60     96.31 o 
  -3   4   4     1692.77     1778.92     72.37 o 
  -2   4   4      240.41      501.14     35.00 o 
  -1   4   4     1615.13     1642.44     68.66 o 
   0   4   4      144.77       80.29     22.42 o 
   1   4   4       13.15        4.69     20.90 o 
   2   4   4       98.41       88.64     24.24 o 
   3   4   4        5.75       55.67     23.19 o 
   4   4   4      134.19      200.83     28.26 o 
   5   4   4     2333.91     2287.69    116.93 o 
   6   4   4       33.98       12.89     22.38 o 
   7   4   4      165.81      199.26     40.64 o 
   8   4   4     7328.18     6763.85    251.29 o 
   9   4   4       21.28       48.68     30.42 o 
  10   4   4      461.84      626.68     52.23 o 
  11   4   4       30.18       48.04     31.92 o 
  12   4   4     1303.85     1299.72     75.30 o 
  13   4   4      406.85      506.46     51.18 o 
  14   4   4     1865.11     1766.22    154.56 o 
  15   4   4      264.43      202.79     43.45 o 
  16   4   4      115.60       45.23     38.35 o 
  17   4   4       84.72       58.49     39.41 o 
  18   4   4       33.13       62.52     48.26 o 
  19   4   4       87.68       45.44     51.35 o 
  20   4   4      520.30      495.29     81.52 o 
  21   4   4       14.63      117.41     66.55 o 
  22   4   4     1349.58     1174.01    117.84 o 
  23   4   4       97.10      121.30     71.57 o 
  24   4   4      358.90      352.76     84.31 o 
  25   4   4       15.47       26.49     73.17 o 
  26   4   4      100.64      105.74     80.50 o 
  27   4   4        2.75       52.32     83.40 o 
  28   4   4        4.70      -97.24     78.31 o 
  29   4   4        5.07      -49.20     84.40 o 
  30   4   4       41.07      173.62     93.72 o 
  31   4   4        3.97      -23.04    110.63 o 
 -33   5   4        3.92       35.85     75.45 o 
 -32   5   4       21.92      -38.14     76.77 o 
 -31   5   4        1.82      158.79     82.91 o 
 -30   5   4      317.19      186.46     77.43 o 
 -29   5   4        7.03       52.51     69.81 o 
 -28   5   4      492.27      572.62     88.80 o 
 -27   5   4      102.50       34.85     62.37 o 
 -26   5   4      787.01      779.02     90.70 o 
 -25   5   4        2.27      -20.85     54.74 o 
 -24   5   4      390.04      293.44     89.63 o 
 -23   5   4      210.98      254.97     64.99 o 
 -22   5   4     1052.03     1020.81     94.50 o 
 -21   5   4        5.23       92.12     55.24 o 
 -20   5   4      609.90      460.74     68.97 o 
 -19   5   4       81.59      110.69     53.15 o 
 -18   5   4      670.37      628.82     71.33 o 
 -17   5   4      573.06      673.09     72.05 o 
 -16   5   4     1841.35     1645.92    106.09 o 
 -15   5   4      358.31      333.79     60.97 o 
 -14   5   4     1282.11     1183.70     86.62 o 
 -13   5   4        9.98        0.05     39.53 o 
 -12   5   4     4476.51     4615.62    205.01 o 
 -11   5   4       57.68       36.72     39.13 o 
 -10   5   4      351.47      372.89    107.81 o 
  -9   5   4      401.27      405.44     41.42 o 
  -8   5   4       82.54       -4.42     27.14 o 
  -7   5   4      653.53      716.37     50.69 o 
  -6   5   4     2414.41     2328.50    103.85 o 
  -5   5   4      151.11      172.79     36.91 o 
  -4   5   4     2001.60     1738.42     72.45 o 
  -3   5   4      128.84      137.09     31.50 o 
  -2   5   4      269.78      215.71     28.14 o 
  -1   5   4      133.42      121.40     26.37 o 
   0   5   4     3100.05     3013.00    112.37 o 
   1   5   4     1358.14     1433.43     66.30 o 
   2   5   4    17832.72    18792.12    596.86 o 
   3   5   4       16.53       66.52     27.30 o 
   4   5   4       53.54       31.64     27.51 o 
   5   5   4      117.46      176.45     34.45 o 
   6   5   4        0.65      -25.68     30.27 o 
   7   5   4      421.55      408.57     45.06 o 
   8   5   4     9282.88     9108.27    332.40 o 
   9   5   4      376.60      457.70     48.92 o 
  10   5   4     4544.79     4406.03    175.88 o 
  11   5   4      257.42      264.31     55.67 o 
  12   5   4      510.83      593.78     55.64 o 
  13   5   4        1.68       72.04     39.56 o 
  14   5   4        3.22       31.50     39.22 o 
  15   5   4      926.80     1101.99    119.16 o 
  16   5   4     2175.54     1911.94    117.04 o 
  17   5   4      823.13     1000.22     85.18 o 
  18   5   4     2826.95     2718.48    147.96 o 
  19   5   4      293.41      215.35     64.06 o 
  20   5   4      451.95      506.52     73.07 o 
  21   5   4       67.34      162.70     59.77 o 
  22   5   4      139.82        6.29     64.27 o 
  23   5   4       45.16      -10.28    101.27 o 
  24   5   4      805.55      855.20    109.15 o 
  25   5   4       96.16      143.87     81.21 o 
  26   5   4     1335.22     1674.16    309.75 o 
  27   5   4        9.94      134.49     85.71 o 
  28   5   4      379.67      267.45     95.89 o 
  29   5   4      245.19      127.08     92.64 o 
  30   5   4      552.18      509.54    113.12 o 
  31   5   4       69.74      281.14    163.76 o 
 -32   6   4      355.11      431.11    103.08 o 
 -31   6   4        0.30     -113.53     75.68 o 
 -30   6   4       74.73      165.32     83.50 o 
 -29   6   4       33.58       29.94     78.56 o 
 -28   6   4      163.97      155.98    132.16 o 
 -27   6   4       91.56       34.55     74.07 o 
 -26   6   4      552.04      734.67     96.52 o 
 -25   6   4      227.36      147.69     68.53 o 
 -24   6   4      574.36      661.26     87.26 o 
 -23   6   4       34.18       82.31     62.43 o 
 -22   6   4      112.39       83.68     61.53 o 
 -21   6   4       14.13       24.73     57.16 o 
 -20   6   4     2183.62     2169.57    209.15 o 
 -19   6   4      229.27      228.73     62.02 o 
 -18   6   4      210.40      225.63     58.96 o 
 -17   6   4       83.13       88.59     53.92 o 
 -16   6   4      204.67      196.79     57.92 o 
 -15   6   4     1084.58     1174.81     92.31 o 
 -14   6   4       58.51      104.00     51.07 o 
 -13   6   4      325.22      235.43     64.37 o 
 -12   6   4     2780.94     3076.40    155.15 o 
 -11   6   4      250.33      181.03     57.65 o 
 -10   6   4     3611.05     3545.56    175.30 o 
  -9   6   4       78.46       27.35     41.82 o 
  -8   6   4      936.51      908.86     75.43 o 
  -7   6   4        5.48       15.62     43.57 o 
  -6   6   4      646.95      679.20     53.83 o 
  -5   6   4       31.34       14.17     37.36 o 
  -4   6   4      620.57      597.90     55.05 o 
  -3   6   4        3.12       25.05     37.13 o 
  -2   6   4     4518.51     4515.40    173.15 o 
  -1   6   4       91.31       89.05     30.91 o 
   0   6   4     4499.65     4498.03    159.25 o 
   1   6   4      803.87      839.05     51.99 o 
   2   6   4       12.74       26.27     29.36 o 
   3   6   4       50.15       25.15     28.96 o 
   4   6   4     2854.48     2774.55    110.15 o 
   5   6   4       30.13       10.41     30.74 o 
   6   6   4     7508.95     7172.51    300.98 o 
   7   6   4       52.18       80.46     37.08 o 
   8   6   4     4271.07     4207.00    170.71 o 
   9   6   4     2463.10     2502.16    118.61 o 
  10   6   4      449.68      519.62     55.85 o 
  11   6   4      582.87      517.42     67.49 o 
  12   6   4     5202.17     4710.71    213.74 o 
  13   6   4      318.37      265.45     57.83 o 
  14   6   4     6851.83     6104.98    268.43 o 
  15   6   4      172.59      263.10     59.91 o 
  16   6   4     3193.02     3091.28    163.57 o 
  17   6   4      129.08      184.51     58.64 o 
  18   6   4      115.68      182.57     58.83 o 
  19   6   4        1.48      -57.53     54.05 o 
  20   6   4      919.93      913.71     89.78 o 
  21   6   4       13.02       20.81     58.08 o 
  22   6   4     1558.41     1596.47    119.64 o 
  23   6   4       43.76       -4.63     70.14 o 
  24   6   4      619.53      952.08    120.77 o 
  25   6   4       37.14      -64.76     73.58 o 
  26   6   4        0.18       76.81     85.30 o 
  27   6   4       31.01      -12.91     84.42 o 
  28   6   4      569.60      458.30    108.72 o 
  29   6   4        0.15      -73.65    149.97 o 
 -31   7   4      152.11       60.32    114.13 o 
 -30   7   4        9.33       13.91     82.56 o 
 -29   7   4      117.45      174.86     83.01 o 
 -28   7   4        5.16     -107.48     71.66 o 
 -27   7   4       23.88      -43.63     71.48 o 
 -26   7   4       81.25       33.59    115.27 o 
 -25   7   4       28.16       80.76     72.49 o 
 -24   7   4       11.78      -24.23     65.51 o 
 -23   7   4       55.36      200.06     71.15 o 
 -22   7   4        4.09        4.02     63.74 o 
 -21   7   4       89.84       57.43     64.03 o 
 -20   7   4       13.63       12.23     62.80 o 
 -19   7   4      255.46      226.90     66.62 o 
 -18   7   4      475.00      466.18     76.61 o 
 -17   7   4      296.83      255.88     66.84 o 
 -16   7   4        1.11      -11.47     54.08 o 
 -15   7   4      167.38      167.72     62.75 o 
 -14   7   4     4965.47     4878.34    225.87 o 
 -13   7   4      910.53      923.29     85.59 o 
 -12   7   4     4974.42     5179.28    234.40 o 
 -11   7   4      396.93      363.12     81.42 o 
 -10   7   4      325.67      316.96     58.64 o 
  -9   7   4       15.89       14.64     43.49 o 
  -8   7   4       10.36      -54.82     68.80 o 
  -7   7   4      207.72      212.52     50.60 o 
  -6   7   4       47.09       87.56     46.47 o 
  -5   7   4     1653.29     1642.39    103.54 o 
  -4   7   4        5.57       23.68     42.63 o 
  -3   7   4      413.43      382.93     47.72 o 
  -2   7   4       28.15       -6.45     35.34 o 
  -1   7   4      401.43      433.37     50.20 o 
   0   7   4      255.59      294.00     38.63 o 
   1   7   4      936.45     1055.64     62.76 o 
   2   7   4        1.40       12.14     33.12 o 
   3   7   4     1170.06     1188.99     67.72 o 
   4   7   4       81.84      112.97     35.93 o 
   5   7   4        3.20      -16.04     43.86 o 
   6   7   4      818.71      756.35     63.46 o 
   7   7   4       52.43       29.83     38.66 o 
   8   7   4      279.40      368.37     52.05 o 
   9   7   4     1567.50     1634.49    131.47 o 
  10   7   4      194.64      294.84     57.82 o 
  11   7   4      426.02      508.69     67.37 o 
  12   7   4      374.17      260.86     86.67 o 
  13   7   4      619.25      618.72     82.57 o 
  14   7   4      832.94      850.77     92.45 o 
  15   7   4       66.55       45.34     54.34 o 
  16   7   4      594.56      465.60     71.36 o 
  17   7   4        6.18       97.20     58.85 o 
  18   7   4      301.72      309.75     69.60 o 
  19   7   4      341.34      258.86     66.28 o 
  20   7   4       37.29       96.51     63.21 o 
  21   7   4       13.88        0.67     82.48 o 
  22   7   4      258.88      377.03     83.19 o 
  23   7   4       77.64       53.19     69.13 o 
  24   7   4      465.64      455.23    102.51 o 
  25   7   4      182.05      128.01    139.48 o 
  26   7   4       43.78       67.74    150.58 o 
  27   7   4      112.72      214.33    103.03 o 
  28   7   4      185.84      263.30    175.35 o 
 -29   8   4        0.23      -88.36    157.07 o 
 -28   8   4       67.35       10.56     90.38 o 
 -27   8   4        0.22      -84.08     75.97 o 
 -26   8   4      322.34      155.86     83.70 o 
 -25   8   4       47.91       27.34     77.17 o 
 -24   8   4      416.31      370.62     88.96 o 
 -23   8   4       16.87      -88.86     71.71 o 
 -22   8   4      134.96      199.56     76.88 o 
 -21   8   4       21.07       35.14     69.08 o 
 -20   8   4      293.64      251.29     78.09 o 
 -19   8   4       78.28      151.39     68.93 o 
 -18   8   4     1108.94     1114.50    114.91 o 
 -17   8   4       21.86       -2.08     60.45 o 
 -16   8   4      683.64      826.86    102.48 o 
 -15   8   4      302.77      386.29     72.90 o 
 -14   8   4      151.00      169.38     80.59 o 
 -13   8   4       41.01       77.37     56.83 o 
 -12   8   4      127.99      104.66     57.76 o 
 -11   8   4       11.07       39.58     55.90 o 
 -10   8   4      393.68      414.46     82.42 o 
  -9   8   4     1345.06     1474.86    105.38 o 
  -8   8   4     2731.91     2462.97    140.38 o 
  -7   8   4        0.81       -5.79     59.86 o 
  -6   8   4       86.77       93.61     52.39 o 
  -5   8   4        2.06      -21.06     50.87 o 
  -4   8   4     2044.21     2053.28    124.19 o 
  -3   8   4      278.54      369.26     61.64 o 
  -2   8   4     4296.12     4049.87    193.01 o 
  -1   8   4      224.04      201.35     57.62 o 
   0   8   4     1998.75     2249.01    114.60 o 
   1   8   4        1.43      -54.87     43.41 o 
   2   8   4       17.29       45.23     41.80 o 
   3   8   4      241.83      320.86     75.99 o 
   4   8   4     3547.03     3576.68    155.68 o 
   5   8   4       57.29       99.03     44.52 o 
   6   8   4     5803.84     5729.70    253.31 o 
   7   8   4        2.80      -46.91     58.73 o 
   8   8   4      599.33      699.11    135.38 o 
   9   8   4       69.16       67.74     69.85 o 
  10   8   4        2.55      -17.00     71.55 o 
  11   8   4      179.47      197.34     93.50 o 
  12   8   4     1305.19     1133.17     97.06 o 
  13   8   4      192.31      203.09     62.05 o 
  14   8   4      104.85      194.13     75.02 o 
  15   8   4       47.90       -0.86     59.42 o 
  16   8   4       10.59       -2.45     67.37 o 
  17   8   4       47.79       10.62     61.64 o 
  18   8   4      129.59      207.14     66.93 o 
  19   8   4      237.03      209.98     72.09 o 
  20   8   4      928.45      931.71    101.69 o 
  21   8   4       29.64      148.10     74.29 o 
  22   8   4      835.51      840.55    101.98 o 
  23   8   4        0.21       58.28     79.04 o 
  24   8   4      196.08      155.93    103.12 o 
  25   8   4       12.81      -34.19     85.92 o 
  26   8   4       12.73      111.52    114.43 o 
 -27   9   4       90.37       20.16    148.60 o 
 -26   9   4       13.59     -107.77     76.07 o 
 -25   9   4        4.08       61.22     78.67 o 
 -24   9   4      285.95      319.65     89.18 o 
 -23   9   4       54.58       -1.13     97.12 o 
 -22   9   4      467.45      594.41     97.27 o 
 -21   9   4       62.84       89.53     78.18 o 
 -20   9   4      457.12      363.26     87.24 o 
 -19   9   4       81.53      -10.85     68.93 o 
 -18   9   4        0.09       55.71     72.09 o 
 -17   9   4       21.44       92.07     68.55 o 
 -16   9   4     2319.92     2405.44    152.93 o 
 -15   9   4      252.43      428.34     78.50 o 
 -14   9   4      440.96      523.10     82.23 o 
 -13   9   4      301.18      194.68     68.42 o 
 -12   9   4      611.73      927.85     93.88 o 
 -11   9   4       14.11        3.15     57.72 o 
 -10   9   4      674.99      638.19     80.44 o 
  -9   9   4       14.38      -28.44     55.35 o 
  -8   9   4       52.96      135.76     59.86 o 
  -7   9   4      192.09       98.16     58.73 o 
  -6   9   4     2739.12     3125.48    168.03 o 
  -5   9   4      561.88      591.49     74.77 o 
  -4   9   4      730.80      765.70     81.17 o 
  -3   9   4       14.18        6.52     54.88 o 
  -2   9   4      430.23      483.52     72.45 o 
  -1   9   4        0.76      -75.26     50.17 o 
   0   9   4        6.74       26.83     56.12 o 
   1   9   4      410.61      358.28     67.16 o 
   2   9   4     1090.56     1442.96    149.85 o 
   3   9   4      319.96      446.36     80.60 o 
   4   9   4     1581.12     2029.20    234.67 o 
   5   9   4      105.18      114.85     67.72 o 
   6   9   4       40.96      -87.66     80.23 o 
   7   9   4      124.39       82.44     84.07 o 
   8   9   4      517.97      570.72     73.93 o 
   9   9   4       51.88       52.77     56.44 o 
  10   9   4     1049.54     1253.07    151.65 o 
  11   9   4       15.34       27.02     58.98 o 
  12   9   4     1240.43     1155.90    102.89 o 
  13   9   4       11.58        0.45     57.84 o 
  14   9   4      836.62      690.34    110.36 o 
  15   9   4        1.12       97.05     64.66 o 
  16   9   4        8.22      -93.91     62.61 o 
  17   9   4       56.22       45.39     69.16 o 
  18   9   4      567.27      755.27     95.65 o 
  19   9   4       31.48       24.93     96.07 o 
  20   9   4      284.76      274.97     84.80 o 
  21   9   4       17.76        2.02     75.57 o 
  22   9   4      172.66      161.29     84.87 o 
  23   9   4       47.01      148.71     85.72 o 
  24   9   4       32.62      131.10    126.93 o 
 -24  10   4      239.14      134.32    157.34 o 
 -23  10   4       14.42     -111.21     74.14 o 
 -22  10   4       39.33      141.60     82.65 o 
 -21  10   4       29.96      -18.77    111.27 o 
 -20  10   4        0.59       66.54     78.86 o 
 -19  10   4       71.36      211.82     83.98 o 
 -18  10   4      187.63      223.11     83.82 o 
 -17  10   4      172.09      177.23     79.54 o 
 -16  10   4        9.66      -42.59     80.20 o 
 -15  10   4        1.21      -55.19     79.69 o 
 -14  10   4       79.55      -82.08    101.52 o 
 -13  10   4       24.28      -27.66     65.48 o 
 -12  10   4        7.99       -2.23     64.39 o 
 -11  10   4       61.73       65.77     67.56 o 
 -10  10   4        4.17        1.06     61.78 o 
  -9  10   4      384.28      359.24     75.64 o 
  -8  10   4       60.16       66.29    100.18 o 
  -7  10   4       95.57       79.74     63.86 o 
  -6  10   4       29.06        3.06     60.08 o 
  -5  10   4        3.82       30.07     59.97 o 
  -4  10   4      106.57      110.35     62.43 o 
  -3  10   4      689.48      838.76     92.42 o 
  -2  10   4     1175.65      968.59     95.67 o 
  -1  10   4      187.41      242.81    111.42 o 
   0  10   4      299.61      247.03     81.91 o 
   1  10   4      219.04      320.45    103.07 o 
   2  10   4      186.07       23.99    124.69 o 
   3  10   4        0.78       24.51     90.13 o 
   4  10   4       89.15      -31.42     99.54 o 
   5  10   4      748.26      888.69    135.50 o 
   6  10   4       23.65       74.83     74.28 o 
   7  10   4      261.32      308.09     84.07 o 
   8  10   4       71.18        4.25     73.98 o 
   9  10   4       22.29      107.87     66.14 o 
  10  10   4      146.44      229.15     69.52 o 
  11  10   4       23.93       26.96     65.01 o 
  12  10   4      127.93       80.46     67.08 o 
  13  10   4      138.38      138.88     69.23 o 
  14  10   4      144.51       50.08     70.63 o 
  15  10   4      198.15      288.85     79.08 o 
  16  10   4      232.60      256.41     80.93 o 
  17  10   4       22.94      -82.69    110.05 o 
  18  10   4       56.22      -70.44     76.21 o 
  19  10   4      101.12        6.84     80.36 o 
  20  10   4      150.63      176.54     88.40 o 
  21  10   4        5.32       52.89     97.37 o 
 -20  11   4       22.00      113.30     94.67 o 
 -19  11   4       10.66     -109.49     73.00 o 
 -18  11   4       43.53      -92.09     75.26 o 
 -17  11   4        2.06      -70.93     75.88 o 
 -16  11   4        1.11      -34.45     74.29 o 
 -15  11   4       11.28       35.41     76.26 o 
 -14  11   4      244.66      287.00     84.15 o 
 -13  11   4        4.55      -88.38     72.55 o 
 -12  11   4       64.39       79.69     73.22 o 
 -11  11   4       24.90       23.77     72.26 o 
 -10  11   4        1.12      -34.95     71.21 o 
  -9  11   4       25.05       38.17     72.23 o 
  -8  11   4       20.03       41.41     70.09 o 
  -7  11   4       19.71      124.77     89.71 o 
  -6  11   4        9.07      -38.70     65.66 o 
  -5  11   4       86.85      116.24     71.63 o 
  -4  11   4     1406.77     1414.40    142.47 o 
  -3  11   4       28.45       85.63     87.31 o 
  -2  11   4      185.41      171.32     87.54 o 
  -1  11   4        0.84      -18.43     95.71 o 
   0  11   4      922.24      948.83    151.75 o 
   1  11   4       21.64      104.70    109.26 o 
   2  11   4      643.66      646.81    154.30 o 
   3  11   4       19.22      159.41    118.18 o 
   4  11   4      490.60      134.07    309.05 o 
   5  11   4       49.48       66.28    101.80 o 
   6  11   4      104.23      191.34    112.66 o 
   7  11   4       77.11      -11.62    175.00 o 
   8  11   4      207.75      154.39    107.50 o 
   9  11   4        1.32      -93.27    102.56 o 
  10  11   4     1070.53      995.13    128.06 o 
  11  11   4       25.97      116.23    123.72 o 
  12  11   4       91.20      -10.13     93.73 o 
  13  11   4       75.11      112.04     91.01 o 
  14  11   4        0.48       32.63     78.32 o 
  15  11   4       25.68       75.82    101.63 o 
  16  11   4       14.67      -61.76     78.99 o 
  17  11   4       43.55      126.16     96.19 o 
  18  11   4      148.97       40.78     99.42 o 
 -16  12   4        1.04      -92.52     90.71 o 
 -15  12   4        0.68       14.66     91.67 o 
 -14  12   4       63.01       94.18     83.29 o 
 -13  12   4        0.46     -109.54     73.03 o 
 -12  12   4      103.09      132.51    106.96 o 
 -11  12   4       30.41       90.64     80.92 o 
 -10  12   4      114.34      114.36     82.40 o 
  -9  12   4       23.59       90.31     82.99 o 
  -8  12   4        2.82      144.72     95.77 o 
  -7  12   4        5.08      115.41     93.60 o 
  -6  12   4      153.66       93.58     96.15 o 
  -5  12   4       33.97      -46.93    161.80 o 
  -4  12   4      111.13      120.14     91.63 o 
  -3  12   4       83.78     -120.43     96.39 o 
  -2  12   4      488.07      496.32    139.47 o 
  -1  12   4      145.31      200.22    111.24 o 
   0  12   4        8.29      146.99    114.41 o 
   1  12   4      121.37       57.70    109.84 o 
   2  12   4       28.10       63.01    146.90 o 
   3  12   4      137.90      105.12    116.41 o 
   4  12   4      337.26      237.94    124.57 o 
   5  12   4        4.38      206.31    122.77 o 
   6  12   4       63.31      277.04    212.99 o 
   7  12   4      268.15      184.66    119.20 o 
   8  12   4      412.55      592.61    150.81 o 
   9  12   4       25.45       -1.64    117.57 o 
  10  12   4       13.97     -153.35    110.88 o 
  11  12   4       59.73       95.19    199.53 o 
  12  12   4       17.99       82.28    175.18 o 
  13  12   4      111.87      -57.44    170.00 o 
  -8  13   4       77.16      115.42    171.96 o 
  -7  13   4       67.46      -12.55    115.71 o 
  -6  13   4       49.04     -110.84    121.39 o 
  -5  13   4       57.61      142.49    142.62 o 
  -4  13   4       44.00      253.99    132.65 o 
  -3  13   4      162.50      233.77    134.69 o 
  -2  13   4        0.04     -154.84    113.34 o 
  -1  13   4        3.42       17.94    123.44 o 
   0  13   4        0.86       62.61    157.52 o 
   1  13   4      223.75      359.98    175.53 o 
   2  13   4       59.19      -87.94    146.99 o 
   3  13   4        8.94      164.65    160.73 o 
   4  13   4       31.76     -116.13    142.35 o 
   5  13   4       68.60       92.23    153.59 o 
 -35   1   5      274.94      179.81    162.33 o 
 -34   1   5       92.26       81.52    153.06 o 
 -33   1   5      195.05       45.06    106.40 o 
 -32   1   5      318.82      466.54    139.59 o 
 -31   1   5       26.94       89.85    102.76 o 
 -30   1   5      270.25      218.09    108.04 o 
 -29   1   5      290.21      177.51     85.65 o 
 -28   1   5      131.48      214.70     77.36 o 
 -27   1   5       56.20       64.61     63.27 o 
 -26   1   5      138.37      212.72     89.62 o 
 -25   1   5       43.19      -16.42     58.99 o 
 -24   1   5     2129.66     2098.41    147.33 o 
 -23   1   5       85.38      115.01     59.11 o 
 -22   1   5     4254.56     4198.48    195.08 o 
 -21   1   5       95.47      170.20     43.47 o 
 -20   1   5        0.21      -19.62     34.30 o 
 -19   1   5      108.50       37.17     34.31 o 
 -18   1   5     2446.40     2441.01    112.85 o 
 -17   1   5        0.80       -9.41     31.20 o 
 -16   1   5    10196.92     9826.31    353.78 o 
 -15   1   5      129.42      215.62     46.36 o 
 -14   1   5     4404.67     4373.15    153.44 o 
 -13   1   5      348.23      372.92     36.92 o 
 -12   1   5     1585.23     1739.81     74.71 o 
 -11   1   5      416.78      444.38     34.73 o 
 -10   1   5    17402.86    17493.42    554.84 o 
  -9   1   5     1264.29     1293.94     64.65 o 
  -8   1   5    15774.02    15823.43    503.10 o 
  -7   1   5      126.78      127.93     23.98 o 
  -6   1   5     5368.88     5518.70    185.47 o 
  -5   1   5       72.92       39.58     24.60 o 
  -4   1   5      516.04      602.60     42.22 o 
  -3   1   5       22.73       25.84     20.38 o 
  -2   1   5    11865.46    11822.87    378.48 o 
  -1   1   5      697.80      754.96     41.91 o 
   0   1   5    16648.79    17128.88    542.27 o 
   1   1   5      798.13      754.38     52.05 o 
   2   1   5     5648.72     5579.05    186.74 o 
   3   1   5      128.94      131.88     22.08 o 
   4   1   5      636.32      708.92     41.88 o 
   5   1   5      506.55      531.12     52.49 o 
   6   1   5     8336.41     7570.15    247.60 o 
   7   1   5      162.27      109.13     28.70 o 
   8   1   5     4593.97     3975.94    155.65 o 
   9   1   5      109.12      100.60     30.50 o 
  10   1   5     2805.60     2589.53    111.54 o 
  11   1   5     1048.61     1072.74     79.39 o 
  12   1   5      462.47      572.56     65.50 o 
  13   1   5      230.75      198.91     60.40 o 
  14   1   5     6999.90     6419.95    278.43 o 
  15   1   5      325.36      341.96     58.09 o 
  16   1   5     5692.99     5576.09    249.91 o 
  17   1   5      708.38      686.39     74.53 o 
  18   1   5     3328.25     3278.60    172.96 o 
  19   1   5      162.58       94.67     54.97 o 
  20   1   5      235.63      392.40     69.01 o 
  21   1   5      919.26      951.93     92.74 o 
  22   1   5     3491.69     3838.38    197.59 o 
  23   1   5       37.89       33.96     87.88 o 
  24   1   5     4689.10     4937.09    285.29 o 
  25   1   5      155.72      192.35     72.52 o 
  26   1   5      463.51      516.57     86.78 o 
  27   1   5      596.08      524.12     87.42 o 
  28   1   5      641.52      633.21    113.04 o 
  29   1   5      380.99      420.61    136.32 o 
  30   1   5     1295.84     1327.53    154.10 o 
  31   1   5       72.04       41.49    100.54 o 
  32   1   5      410.31      555.11    147.42 o 
 -35   2   5       21.02      158.69    119.81 o 
 -34   2   5      115.17       97.77    104.50 o 
 -33   2   5       19.18       52.17    107.27 o 
 -32   2   5        0.48      126.97    257.23 o 
 -31   2   5      105.53       77.12     73.34 o 
 -30   2   5       38.47       -8.85     85.02 o 
 -29   2   5       70.32       89.63     82.01 o 
 -28   2   5      359.01      378.36     84.97 o 
 -27   2   5       16.68      -24.63     65.15 o 
 -26   2   5     1239.52     1576.67    195.37 o 
 -25   2   5      156.30      154.97    120.91 o 
 -24   2   5      144.93      177.70     81.70 o 
 -23   2   5       22.95      -14.98     49.02 o 
 -22   2   5      958.48      918.53     81.22 o 
 -21   2   5      398.87      390.69     68.01 o 
 -20   2   5     1775.57     1693.72    105.90 o 
 -19   2   5      183.68      195.04     42.45 o 
 -18   2   5     2119.62     2166.01    105.38 o 
 -17   2   5      227.74      162.96     38.26 o 
 -16   2   5      307.66      432.62     47.15 o 
 -15   2   5       12.97       34.20     31.61 o 
 -14   2   5     4277.67     4433.46    173.07 o 
 -13   2   5      244.71      204.61     35.22 o 
 -12   2   5     5219.76     4881.91    186.86 o 
 -11   2   5      888.12      909.24     57.71 o 
 -10   2   5     7578.11     8022.82    291.33 o 
  -9   2   5      311.58      328.22     29.18 o 
  -8   2   5      430.61      538.83     51.96 o 
  -7   2   5      208.92      242.55     26.37 o 
  -6   2   5       71.42       66.62     22.49 o 
  -5   2   5       32.86       23.66     20.84 o 
  -4   2   5     4091.16     3688.62    129.79 o 
  -3   2   5       51.30       32.88     21.44 o 
  -2   2   5     6953.38     6515.19    216.07 o 
  -1   2   5        1.57       21.03     20.59 o 
   0   2   5       25.19       72.05     21.53 o 
   1   2   5      538.31      566.01     46.14 o 
   2   2   5    20387.86    20727.30    653.72 o 
   3   2   5      189.81      256.19     29.42 o 
   4   2   5    13905.90    13498.28    477.00 o 
   5   2   5      173.15      195.37     22.85 o 
   6   2   5     7678.69     7828.12    285.48 o 
   7   2   5       99.26       83.24     37.32 o 
   8   2   5      478.49      464.32     78.54 o 
   9   2   5       14.16       -1.43     30.11 o 
  10   2   5     5854.05     5427.24    207.69 o 
  11   2   5      160.60      182.26     37.53 o 
  12   2   5     7829.45     6722.99    252.91 o 
  13   2   5      639.35      650.65     66.09 o 
  14   2   5     2191.59     2082.27    122.11 o 
  15   2   5      597.09      628.85     68.83 o 
  16   2   5      870.47      926.02     82.48 o 
  17   2   5       15.92        6.79     50.23 o 
  18   2   5     2407.22     2255.75    135.54 o 
  19   2   5      495.80      401.49     67.39 o 
  20   2   5     4174.20     4188.32    206.10 o 
  21   2   5      113.91      208.07     64.00 o 
  22   2   5     1628.74     1693.70    124.61 o 
  23   2   5      381.71      297.77     70.95 o 
  24   2   5      249.40      335.75     73.87 o 
  25   2   5      180.03      187.96     85.65 o 
  26   2   5     2410.82     2405.66    188.67 o 
  27   2   5       42.11       82.88     97.23 o 
  28   2   5     1562.84     1589.67    160.26 o 
  29   2   5      217.60      162.18     97.63 o 
  30   2   5       39.95       14.64    122.23 o 
  31   2   5       94.45       94.29    104.40 o 
 -34   3   5        8.90      163.55     94.74 o 
 -33   3   5       92.40       56.60     93.83 o 
 -32   3   5       15.47      -79.71     78.11 o 
 -31   3   5       11.49       38.09     76.91 o 
 -30   3   5      146.91      106.74     78.29 o 
 -29   3   5        4.55      -27.60     84.92 o 
 -28   3   5       14.32       54.52     68.54 o 
 -27   3   5        0.11        6.75     55.46 o 
 -26   3   5       12.64       58.50     56.74 o 
 -25   3   5       12.51       -0.96     54.13 o 
 -24   3   5       45.46      179.66     73.12 o 
 -23   3   5      343.31      290.95     70.68 o 
 -22   3   5      341.64      279.27     68.54 o 
 -21   3   5      243.57      245.83     65.38 o 
 -20   3   5      869.76      850.82     89.02 o 
 -19   3   5        5.11       41.00     47.33 o 
 -18   3   5      111.01      185.65     49.53 o 
 -17   3   5        2.81       21.22     40.48 o 
 -16   3   5      206.19      205.71     39.78 o 
 -15   3   5       43.73       15.88     32.97 o 
 -14   3   5      191.58      161.93     43.79 o 
 -13   3   5      209.13      218.86     61.59 o 
 -12   3   5      697.88      753.35     55.33 o 
 -11   3   5      102.48      104.53     31.94 o 
 -10   3   5      311.09      327.65     38.43 o 
  -9   3   5       65.96       77.38     30.31 o 
  -8   3   5        6.55       24.78     27.75 o 
  -7   3   5     2567.43     2446.08    104.58 o 
  -6   3   5        2.48       43.66     20.61 o 
  -5   3   5     1542.30     1590.12     89.30 o 
  -4   3   5     2515.41     2822.71    115.19 o 
  -3   3   5      142.59      169.77     29.38 o 
  -2   3   5     1491.17     1543.41     68.02 o 
  -1   3   5       31.03       17.20     22.15 o 
   0   3   5     1176.66     1287.71     60.10 o 
   1   3   5     3463.68     3466.31    124.54 o 
   2   3   5      515.81      490.73     36.51 o 
   3   3   5       78.72       96.97     23.64 o 
   4   3   5      601.50      684.37     46.02 o 
   5   3   5      573.68      532.54     53.21 o 
   6   3   5      316.28      382.41    109.74 o 
   7   3   5      251.57      322.43     41.06 o 
   8   3   5     2507.64     2668.15    117.63 o 
   9   3   5      598.48      553.75     58.48 o 
  10   3   5       10.59       19.32     33.33 o 
  11   3   5       79.31      120.12     38.10 o 
  12   3   5      757.01      775.18     59.80 o 
  13   3   5      115.58      188.22     42.35 o 
  14   3   5       37.15       23.83     37.29 o 
  15   3   5     1391.16     1431.98     99.73 o 
  16   3   5     2780.90     2738.63    149.32 o 
  17   3   5       25.47       45.29     49.52 o 
  18   3   5      240.31      242.95     59.51 o 
  19   3   5       17.09      136.84     56.94 o 
  20   3   5      756.21      716.25    123.10 o 
  21   3   5      176.98      193.96     62.82 o 
  22   3   5     1539.95     1313.32    128.32 o 
  23   3   5       16.58      -38.80     83.38 o 
  24   3   5       13.27       63.74     88.55 o 
  25   3   5       32.86       54.92    140.30 o 
  26   3   5       77.43      100.87    159.48 o 
  27   3   5        0.35      -21.35     81.38 o 
  28   3   5       22.51      -17.78     86.31 o 
  29   3   5      166.07       75.37    122.96 o 
  30   3   5      169.73       56.37     96.89 o 
  31   3   5        0.68      -34.06    112.70 o 
 -33   4   5        5.41      -66.96    104.08 o 
 -32   4   5       24.14       -5.24     85.36 o 
 -31   4   5      124.87       51.88    100.71 o 
 -30   4   5      265.78      239.79     78.07 o 
 -29   4   5      101.66      100.39     92.65 o 
 -28   4   5      302.15      375.79     78.82 o 
 -27   4   5        0.81      -24.27     59.04 o 
 -26   4   5      186.69      298.60     70.25 o 
 -25   4   5        9.30       19.66     66.82 o 
 -24   4   5      101.52       14.31     66.79 o 
 -23   4   5      708.76      805.94     86.13 o 
 -22   4   5      483.96      427.16     69.94 o 
 -21   4   5      407.29      428.87     67.55 o 
 -20   4   5     6134.48     5834.91    260.35 o 
 -19   4   5      106.02      136.17     62.06 o 
 -18   4   5     4365.51     4245.29    198.84 o 
 -17   4   5       51.97       26.37     44.87 o 
 -16   4   5      666.36      646.06    110.41 o 
 -15   4   5      244.80      219.57     49.29 o 
 -14   4   5     1476.42     1451.74     98.46 o 
 -13   4   5        6.51        3.10     40.58 o 
 -12   4   5     7710.46     7330.84    271.63 o 
 -11   4   5       79.65      106.40     39.15 o 
 -10   4   5     1167.22     1152.26     67.95 o 
  -9   4   5      157.91      113.08     32.80 o 
  -8   4   5     3795.29     4024.71    159.74 o 
  -7   4   5     1201.59     1165.22     67.71 o 
  -6   4   5    10134.10     9776.27    350.55 o 
  -5   4   5      162.51      133.04     32.94 o 
  -4   4   5    11657.51    11508.04    371.70 o 
  -3   4   5       22.59       27.01     28.97 o 
  -2   4   5     1494.75     1479.28     67.47 o 
  -1   4   5      119.16       96.79     25.42 o 
   0   4   5      445.40      574.25     47.13 o 
   1   4   5      427.13      480.48     43.49 o 
   2   4   5     7962.50     7970.69    263.13 o 
   3   4   5       82.50      139.12     35.39 o 
   4   4   5    18295.38    18501.56    649.55 o 
   5   4   5       28.55      104.99     35.00 o 
   6   4   5     6467.84     6040.17    229.02 o 
   7   4   5      730.22      725.97     93.69 o 
   8   4   5      493.12      452.72     48.19 o 
   9   4   5      880.88      951.74     95.05 o 
  10   4   5    10044.86     9436.16    346.09 o 
  11   4   5      157.42      118.61     67.29 o 
  12   4   5     7120.47     6876.59    261.18 o 
  13   4   5     1064.55     1053.37     72.73 o 
  14   4   5     2613.50     2680.47    127.14 o 
  15   4   5       35.75      108.16     43.80 o 
  16   4   5        7.04       46.41     43.16 o 
  17   4   5      499.06      382.46     78.71 o 
  18   4   5     4104.93     3695.29    185.30 o 
  19   4   5       34.88       72.90     64.16 o 
  20   4   5     4006.33     4114.29    238.34 o 
  21   4   5       47.98       83.68     69.95 o 
  22   4   5       10.37      -10.24     69.99 o 
  23   4   5      286.89      368.03     89.94 o 
  24   4   5      875.00      585.83    105.12 o 
  25   4   5      499.27      361.48    103.66 o 
  26   4   5     1444.34     1152.96    134.60 o 
  27   4   5      102.06        8.38     85.29 o 
  28   4   5     1295.96     1482.34    188.88 o 
  29   4   5       29.28      138.08    114.93 o 
  30   4   5      140.31      204.93    122.78 o 
 -32   5   5       88.11        7.33    103.10 o 
 -31   5   5       15.37       -1.26    102.22 o 
 -30   5   5       96.30      137.14     79.74 o 
 -29   5   5        1.87       94.20     76.41 o 
 -28   5   5        2.37      118.04     72.58 o 
 -27   5   5       32.48       24.08     69.67 o 
 -26   5   5      419.24      478.17     82.38 o 
 -25   5   5       39.53       63.89     62.36 o 
 -24   5   5     1062.77     1342.66    117.44 o 
 -23   5   5       59.13      -14.44     66.17 o 
 -22   5   5      303.44      420.25     71.97 o 
 -21   5   5       32.68      104.67     72.17 o 
 -20   5   5      164.73      248.36     63.19 o 
 -19   5   5      910.28     1071.80    148.33 o 
 -18   5   5    10424.79    11076.26    455.29 o 
 -17   5   5     1999.23     2043.66    217.41 o 
 -16   5   5     9429.58     8893.47    371.65 o 
 -15   5   5       80.93       23.65     47.72 o 
 -14   5   5     5222.14     5436.97    239.97 o 
 -13   5   5      781.91      611.84     66.59 o 
 -12   5   5       12.80        2.38     43.62 o 
 -11   5   5      235.25      131.44     55.74 o 
 -10   5   5      822.66      902.17    105.59 o 
  -9   5   5      670.39      653.66     53.04 o 
  -8   5   5     2564.39     2447.35    111.77 o 
  -7   5   5       76.79       74.21     34.28 o 
  -6   5   5     1526.66     1655.95    109.95 o 
  -5   5   5      660.37      649.81     52.81 o 
  -4   5   5      440.57      395.33     43.60 o 
  -3   5   5      298.45      310.65     42.52 o 
  -2   5   5     3715.25     3666.65    148.41 o 
  -1   5   5     1814.43     1757.78     77.04 o 
   0   5   5     1962.89     1778.49     78.61 o 
   1   5   5       49.66       43.97     27.95 o 
   2   5   5     1027.08     1031.31     57.91 o 
   3   5   5      807.59      823.46     71.49 o 
   4   5   5      452.07      533.95     50.76 o 
   5   5   5       29.51       33.81     34.27 o 
   6   5   5     3264.79     3155.88    148.82 o 
   7   5   5      217.62      272.80     43.85 o 
   8   5   5     4932.69     4364.80    176.52 o 
   9   5   5     2247.87     2158.84    107.71 o 
  10   5   5     3123.10     3099.76    137.58 o 
  11   5   5        5.61       -7.38     37.99 o 
  12   5   5     1734.36     1905.33    117.57 o 
  13   5   5      115.94      127.60     45.49 o 
  14   5   5     2167.84     2027.41    108.35 o 
  15   5   5      267.87      337.81     54.69 o 
  16   5   5      844.82      677.32     75.91 o 
  17   5   5      557.23      614.82     74.09 o 
  18   5   5      939.26      893.91    100.15 o 
  19   5   5      349.12      352.08     79.75 o 
  20   5   5      197.31      225.22     80.43 o 
  21   5   5        1.03      -97.64     65.10 o 
  22   5   5      635.04      682.90    102.82 o 
  23   5   5      214.12      357.57     91.13 o 
  24   5   5      869.67      732.32    111.91 o 
  25   5   5      146.62      148.37     89.78 o 
  26   5   5      482.17      521.11    108.11 o 
  27   5   5       30.90      103.53     92.36 o 
  28   5   5       24.62     -125.46     87.86 o 
  29   5   5      173.84       45.52    117.64 o 
 -31   6   5       12.16       12.54     78.41 o 
 -30   6   5        0.02        9.26     84.84 o 
 -29   6   5       57.27       83.77     80.71 o 
 -28   6   5      119.90      107.04    135.56 o 
 -27   6   5       90.47       60.23     74.82 o 
 -26   6   5      207.75        8.93     71.07 o 
 -25   6   5        0.75       86.65     70.30 o 
 -24   6   5       17.64      107.22     70.02 o 
 -23   6   5       21.94       -6.08     63.39 o 
 -22   6   5       13.30      -73.73     58.46 o 
 -21   6   5      538.00      691.84    153.69 o 
 -20   6   5     1719.10     1635.03    120.94 o 
 -19   6   5       71.43      106.87     58.68 o 
 -18   6   5       49.99       26.35     57.82 o 
 -17   6   5      219.48      219.17     61.54 o 
 -16   6   5     1156.45     1201.81     97.95 o 
 -15   6   5      556.91      590.94     73.80 o 
 -14   6   5     1083.64      847.65     82.14 o 
 -13   6   5     2469.52     2261.76    130.92 o 
 -12   6   5     4871.40     4035.88    191.67 o 
 -11   6   5       73.08       67.49     47.57 o 
 -10   6   5     3017.44     2780.57    146.67 o 
  -9   6   5       11.38       -1.82     42.69 o 
  -8   6   5      780.78      973.85    139.94 o 
  -7   6   5       30.70      100.93     46.60 o 
  -6   6   5     1776.40     1630.31     97.80 o 
  -5   6   5      906.40      978.02     67.21 o 
  -4   6   5      248.62      325.68     60.42 o 
  -3   6   5      275.79      421.55     48.84 o 
  -2   6   5        8.97      -42.19     32.96 o 
  -1   6   5       64.19      134.32     39.47 o 
   0   6   5      888.33      980.25     67.93 o 
   1   6   5      135.14      107.85     32.98 o 
   2   6   5     1410.48     1462.31     82.76 o 
   3   6   5      105.83      130.59     40.34 o 
   4   6   5      274.08      360.96     48.40 o 
   5   6   5      865.57     1051.99     98.36 o 
   6   6   5      263.93      254.05     45.16 o 
   7   6   5        0.29      -16.57     37.03 o 
   8   6   5       24.78       80.60     42.16 o 
   9   6   5        5.69       36.62     45.00 o 
  10   6   5      684.61      799.25     68.01 o 
  11   6   5      889.56     1005.57     74.64 o 
  12   6   5     2133.82     2303.51    117.65 o 
  13   6   5        6.97      -66.13     44.09 o 
  14   6   5      189.78      235.34     58.07 o 
  15   6   5      150.72      134.83     57.99 o 
  16   6   5      175.24      222.16     87.67 o 
  17   6   5       19.35       53.42     56.62 o 
  18   6   5      175.05      261.95     65.54 o 
  19   6   5      382.51      383.74     83.43 o 
  20   6   5       26.19      123.32     73.95 o 
  21   6   5       23.16      108.74     76.32 o 
  22   6   5        9.04        3.14     76.30 o 
  23   6   5       45.67      159.49     84.29 o 
  24   6   5      211.79       91.82     88.56 o 
  25   6   5       38.08       67.23     86.14 o 
  26   6   5      431.85      268.46    103.61 o 
  27   6   5        4.27      -79.20     88.19 o 
  28   6   5        3.75       26.94    154.66 o 
 -30   7   5        6.92       57.67    114.88 o 
 -29   7   5        6.49      -37.79     75.60 o 
 -28   7   5        5.48      109.30     83.48 o 
 -27   7   5        9.32      -39.80    106.03 o 
 -26   7   5      168.73      232.11     85.17 o 
 -25   7   5        0.37       21.97     92.87 o 
 -24   7   5      934.72      993.02    108.04 o 
 -23   7   5      196.74      157.24     74.82 o 
 -22   7   5      250.39      363.67     80.42 o 
 -21   7   5      107.45       70.40     68.77 o 
 -20   7   5       24.48       83.18     66.30 o 
 -19   7   5       40.97        2.03     62.20 o 
 -18   7   5      777.85      775.61    107.19 o 
 -17   7   5       46.01      131.98     62.46 o 
 -16   7   5     4049.46     4176.04    209.18 o 
 -15   7   5        1.51       -2.92     56.27 o 
 -14   7   5     4098.65     3496.22    181.61 o 
 -13   7   5       59.17       -5.97     55.54 o 
 -12   7   5     1623.54     1672.80    115.82 o 
 -11   7   5      186.48      151.35     79.35 o 
 -10   7   5     2104.75     2304.96    135.52 o 
  -9   7   5      133.08       62.24     49.90 o 
  -8   7   5     2654.42     2438.23    137.63 o 
  -7   7   5        8.29       10.76     47.18 o 
  -6   7   5     1048.83     1102.26     89.79 o 
  -5   7   5       18.15      -21.04     46.24 o 
  -4   7   5      135.08      230.87     55.51 o 
  -3   7   5       48.83      -26.66     38.15 o 
  -2   7   5     1384.48     1454.86     85.49 o 
  -1   7   5        6.56       13.47     39.73 o 
   0   7   5     3507.36     3501.14    151.34 o 
   1   7   5       33.91       85.75     47.94 o 
   2   7   5     2091.00     2115.15    124.08 o 
   3   7   5      422.30      391.09     61.76 o 
   4   7   5      919.65     1068.70     82.74 o 
   5   7   5      375.55      417.75     55.51 o 
   6   7   5      974.59      854.50     70.55 o 
   7   7   5     1227.63     1179.47     81.72 o 
   8   7   5     5587.10     5687.53    226.55 o 
   9   7   5        1.00      -20.31     48.03 o 
  10   7   5     5504.52     5458.46    308.78 o 
  11   7   5      203.45      300.91     87.54 o 
  12   7   5      460.04      499.57     70.08 o 
  13   7   5      197.51      154.16     61.19 o 
  14   7   5     1352.57     1316.59    109.81 o 
  15   7   5       13.41      -29.87     60.28 o 
  16   7   5     2056.41     1970.00    169.22 o 
  17   7   5        1.04       86.58     59.99 o 
  18   7   5      324.55      469.44     78.74 o 
  19   7   5       76.53      104.92     95.81 o 
  20   7   5      281.94      242.76     86.57 o 
  21   7   5       83.77      -26.89     94.53 o 
  22   7   5      837.75      782.90    119.55 o 
  23   7   5       35.78      108.84     90.78 o 
  24   7   5      944.81      903.73    128.19 o 
  25   7   5      114.44      340.49    135.15 o 
  26   7   5       11.33      -21.35    109.64 o 
 -28   8   5        3.36       95.75    115.73 o 
 -27   8   5       26.82       73.37     79.48 o 
 -26   8   5        0.53      -15.77     78.28 o 
 -25   8   5        1.71      -86.52     72.72 o 
 -24   8   5       16.50       34.47     84.09 o 
 -23   8   5      115.68      214.27     81.33 o 
 -22   8   5      174.47      244.00    153.74 o 
 -21   8   5        9.54       85.83     76.53 o 
 -20   8   5      187.71      320.61     89.29 o 
 -19   8   5       83.92      165.15     95.44 o 
 -18   8   5       10.67       60.17     68.41 o 
 -17   8   5        9.41       72.76     66.93 o 
 -16   8   5        1.02       90.84     68.12 o 
 -15   8   5       97.45       91.55     66.56 o 
 -14   8   5       89.15       -5.14     59.34 o 
 -13   8   5      282.84      321.69     70.56 o 
 -12   8   5      194.22      297.06     68.07 o 
 -11   8   5      647.40      655.47     80.86 o 
 -10   8   5        6.44       -4.57     54.81 o 
  -9   8   5      140.51       20.47     54.69 o 
  -8   8   5      195.49      217.61     60.86 o 
  -7   8   5      439.73      410.48     67.11 o 
  -6   8   5        6.65       43.16     54.40 o 
  -5   8   5      123.17      135.28     56.45 o 
  -4   8   5      310.58      482.16     86.46 o 
  -3   8   5      819.80      878.03     89.43 o 
  -2   8   5       25.86       55.85     53.81 o 
  -1   8   5      202.69      129.97     55.03 o 
   0   8   5        0.32      -45.09     48.99 o 
   1   8   5       58.81       29.36     50.42 o 
   2   8   5     1422.38     1555.86    107.81 o 
   3   8   5      506.41      641.18     74.65 o 
   4   8   5     1086.25     1207.68     98.56 o 
   5   8   5      626.22      739.03     89.22 o 
   6   8   5       76.12      102.38     66.68 o 
   7   8   5        9.85       58.21     55.14 o 
   8   8   5       11.59      -71.93     87.52 o 
   9   8   5       56.32      -17.33     53.93 o 
  10   8   5      386.56      402.93     70.51 o 
  11   8   5      393.57      343.56     69.07 o 
  12   8   5      579.97      609.23     79.28 o 
  13   8   5       57.21      153.28     62.97 o 
  14   8   5      237.43      227.01     68.43 o 
  15   8   5       11.81      -42.17     72.87 o 
  16   8   5        4.73       24.12     92.84 o 
  17   8   5      237.47      217.78     70.90 o 
  18   8   5      177.67      238.09     74.60 o 
  19   8   5      246.56      276.22     78.87 o 
  20   8   5       50.47       88.94     99.64 o 
  21   8   5        3.55      130.01     88.93 o 
  22   8   5      389.44      295.93    132.03 o 
  23   8   5      106.37       34.85     93.22 o 
  24   8   5       17.11       32.84     93.28 o 
 -25   9   5        4.49       17.72    144.14 o 
 -24   9   5       50.63      -30.11     79.17 o 
 -23   9   5       10.23      -15.30     76.14 o 
 -22   9   5       11.07      -50.05    104.10 o 
 -21   9   5        0.48      114.99     84.86 o 
 -20   9   5      195.20      290.91     85.93 o 
 -19   9   5        2.03       55.27     75.62 o 
 -18   9   5       99.39      120.05     76.13 o 
 -17   9   5      206.19      257.92     80.40 o 
 -16   9   5      130.51      -47.60     65.06 o 
 -15   9   5      296.70      287.86     76.82 o 
 -14   9   5      316.03      330.46     81.11 o 
 -13   9   5      149.51      182.43     73.41 o 
 -12   9   5        0.72       26.60     61.95 o 
 -11   9   5      100.96      265.79     71.02 o 
 -10   9   5       34.44      -32.68     59.18 o 
  -9   9   5      358.79      480.33     77.89 o 
  -8   9   5     1013.35      776.26     88.36 o 
  -7   9   5        8.81       52.19     58.62 o 
  -6   9   5       95.61      117.03     61.95 o 
  -5   9   5       50.09      115.08     86.09 o 
  -4   9   5       38.38      134.80     67.27 o 
  -3   9   5      207.33       64.77     61.04 o 
  -2   9   5      654.96      636.48     94.71 o 
  -1   9   5       75.61      -30.38     67.53 o 
   0   9   5      106.26       44.36     69.29 o 
   1   9   5      189.28      168.84     72.83 o 
   2   9   5       93.07       85.45     71.45 o 
   3   9   5        6.72       73.49     67.92 o 
   4   9   5       16.76      -51.31     79.41 o 
   5   9   5      212.89      236.24     76.00 o 
   6   9   5      395.01      470.48     88.13 o 
   7   9   5      203.72      105.66     71.36 o 
   8   9   5      263.14      274.34     81.05 o 
   9   9   5      282.52      361.04     97.54 o 
  10   9   5       77.85       28.92     61.98 o 
  11   9   5       50.67       27.05     64.70 o 
  12   9   5      193.45      118.45     96.12 o 
  13   9   5       40.92      -56.48     61.60 o 
  14   9   5      963.01      810.56     93.99 o 
  15   9   5      316.55      459.37     82.45 o 
  16   9   5      497.84      463.10     85.09 o 
  17   9   5       12.22       12.50     71.23 o 
  18   9   5       14.48      -58.37     71.82 o 
  19   9   5       19.22       81.90     76.83 o 
  20   9   5      327.94      308.37     86.80 o 
  21   9   5       64.72       26.06     81.30 o 
  22   9   5      465.42      404.40    128.73 o 
 -22  10   5        3.61        8.35    134.50 o 
 -21  10   5       55.53      -29.47     79.37 o 
 -20  10   5       28.79      -84.85     74.62 o 
 -19  10   5        9.99      183.89     84.10 o 
 -18  10   5       89.44       70.21     79.31 o 
 -17  10   5       10.76      -35.57     73.86 o 
 -16  10   5        0.51       76.85     77.48 o 
 -15  10   5       28.02       45.25     74.10 o 
 -14  10   5      479.28      394.39     86.46 o 
 -13  10   5       51.55        3.92     71.94 o 
 -12  10   5     1010.85     1167.37    115.48 o 
 -11  10   5       65.52       17.06     70.65 o 
 -10  10   5      489.94      488.72    103.64 o 
  -9  10   5        0.76      -43.43     62.00 o 
  -8  10   5        6.42      -33.44     63.37 o 
  -7  10   5        0.33      -18.88     64.67 o 
  -6  10   5      777.71      849.15     95.92 o 
  -5  10   5      143.79       30.05     67.99 o 
  -4  10   5      315.99      544.77     94.23 o 
  -3  10   5       15.61      -63.22     71.75 o 
  -2  10   5       48.65       63.87     78.04 o 
  -1  10   5        0.12      -84.56     71.62 o 
   0  10   5      745.12      706.64    143.07 o 
   1  10   5        0.80      167.10     98.07 o 
   2  10   5       88.68       87.46    214.87 o 
   3  10   5       27.96       -8.15     94.01 o 
   4  10   5      329.94      365.61    113.60 o 
   5  10   5        6.66       38.02     95.82 o 
   6  10   5      117.63      126.01    188.02 o 
   7  10   5        5.93      -48.96     74.77 o 
   8  10   5       50.91       63.54     81.10 o 
   9  10   5       55.03       31.09     78.49 o 
  10  10   5      155.99      343.72    141.03 o 
  11  10   5        5.05     -112.39     74.93 o 
  12  10   5      662.83      773.33    115.24 o 
  13  10   5       20.91       37.73     88.73 o 
  14  10   5      205.24      172.11     80.02 o 
  15  10   5       64.54       19.90     75.53 o 
  16  10   5      128.35      131.40     81.93 o 
  17  10   5        0.36      -30.46    109.30 o 
  18  10   5      375.92      292.44     93.48 o 
  19  10   5        0.90       76.14     86.88 o 
 -19  11   5      149.22       34.84    112.68 o 
 -18  11   5       18.58       10.97     93.77 o 
 -17  11   5       29.66      136.72     84.90 o 
 -16  11   5       15.00      170.28     83.91 o 
 -15  11   5      175.63      118.52     87.81 o 
 -14  11   5        4.08      -52.37     73.72 o 
 -13  11   5        3.59      -82.06     77.34 o 
 -12  11   5       42.57       78.82     77.21 o 
 -11  11   5       15.14      146.80     80.34 o 
 -10  11   5      111.87      212.25     85.71 o 
  -9  11   5      373.84      384.29     93.77 o 
  -8  11   5      138.18      160.19     79.98 o 
  -7  11   5      189.34      243.44     81.54 o 
  -6  11   5       91.90      116.85     77.64 o 
  -5  11   5       16.67       34.71     83.26 o 
  -4  11   5       18.55       34.83    115.06 o 
  -3  11   5      306.98       40.33    105.87 o 
  -2  11   5       30.04      -78.58    106.53 o 
  -1  11   5        6.44     -140.03    141.37 o 
   0  11   5      138.51      258.29    129.33 o 
   1  11   5      474.18      520.85    128.68 o 
   2  11   5       78.51      158.45    109.50 o 
   3  11   5       50.55      127.83    147.88 o 
   4  11   5       60.27       40.09    101.27 o 
   5  11   5       13.21      -33.89    101.13 o 
   6  11   5       53.13      108.40    112.05 o 
   7  11   5      263.50      212.32    117.96 o 
   8  11   5       18.73      -49.67    112.17 o 
   9  11   5       24.61      -17.44    110.02 o 
  10  11   5       61.88      133.23    122.92 o 
  11  11   5       44.67       96.71     94.28 o 
  12  11   5       13.09      -55.54     93.52 o 
  13  11   5        6.20      -45.19     92.92 o 
  14  11   5       87.25      213.54    104.36 o 
  15  11   5       91.12      146.25    107.11 o 
 -13  12   5        4.64       -7.71    102.01 o 
 -12  12   5      140.79      103.68     96.75 o 
 -11  12   5       28.70       -3.17     79.51 o 
 -10  12   5        2.19      -12.13     78.58 o 
  -9  12   5        5.86      -67.38     78.93 o 
  -8  12   5       31.73      -44.38     94.83 o 
  -7  12   5       71.83      -14.88    117.27 o 
  -6  12   5      655.97      571.75    206.66 o 
  -5  12   5       41.01       60.75    207.55 o 
  -4  12   5      180.04      176.40    206.84 o 
  -3  12   5        3.35      -13.50    111.94 o 
  -2  12   5        0.91       73.83    124.82 o 
  -1  12   5       28.48      177.29    128.11 o 
   0  12   5        0.60     -123.44    114.19 o 
   1  12   5       15.17       21.44    114.91 o 
   2  12   5        2.05      123.42    116.96 o 
   3  12   5       28.31      -64.05    122.80 o 
   4  12   5       15.87       19.92    161.44 o 
   5  12   5       25.98      -82.99    111.36 o 
   6  12   5        4.37      120.25    129.17 o 
   7  12   5       19.81      309.66    195.33 o 
   8  12   5       23.20      -89.94    118.73 o 
   9  12   5       61.97      -93.65    125.63 o 
  10  12   5      111.77      144.31    169.65 o 
 -34   0   6      109.24      195.87    165.01 o 
 -33   0   6       59.44      104.00    158.94 o 
 -32   0   6      187.45       46.02    146.28 o 
 -31   0   6       12.63       74.39    149.31 o 
 -30   0   6     2354.23     1943.88    285.24 o 
 -29   0   6        4.04     -181.15    120.77 o 
 -28   0   6      925.51      496.63    168.40 o 
 -27   0   6       97.16       45.31    132.18 o 
 -26   0   6      408.70      588.32    167.33 o 
 -25   0   6      104.56       40.36     78.40 o 
 -24   0   6     2875.57     2989.28    231.85 o 
 -23   0   6      238.87      398.97    158.94 o 
 -22   0   6     2290.62     2681.44    210.21 o 
 -21   0   6        2.63       40.62     69.02 o 
 -20   0   6     1208.59     1105.07    126.44 o 
 -19   0   6      236.44      148.88    104.98 o 
 -18   0   6       85.77       66.51     59.38 o 
 -17   0   6      236.86      184.68     66.28 o 
 -16   0   6     3470.80     4096.47    265.36 o 
 -15   0   6        7.80       55.12     57.25 o 
 -14   0   6     8433.08     8084.06    381.94 o 
 -13   0   6       35.77      104.18     41.33 o 
 -12   0   6     6203.05     5983.65    288.09 o 
 -11   0   6      674.05      740.96     67.27 o 
 -10   0   6     5158.39     5422.23    264.00 o 
  -9   0   6       75.33       91.71     39.27 o 
  -8   0   6     1970.59     1853.30    199.22 o 
  -7   0   6       12.06       44.60     36.74 o 
  -6   0   6    13255.78    12995.37    591.40 o 
  -5   0   6        6.40       32.28     36.81 o 
  -4   0   6     6320.09     6470.38    308.09 o 
  -3   0   6      590.50      548.26     57.98 o 
  -2   0   6     2204.69     2097.71    120.81 o 
  -1   0   6        0.76       19.32     35.21 o 
   0   0   6    17157.54    17817.15    800.80 o 
   1   0   6      292.63      421.29     51.47 o 
   2   0   6    25458.90    26730.30   1185.51 o 
   3   0   6     2645.28     2613.87    140.75 o 
   4   0   6      790.65      694.12     75.34 o 
   5   0   6      823.15      944.78    104.62 o 
   6   0   6      200.53      141.22     81.97 o 
   7   0   6     1639.36     1625.11    142.53 o 
   8   0   6    11297.00    11030.53    638.06 o 
   9   0   6       27.37      124.76     82.24 o 
  10   0   6    15675.36    14715.32    840.21 o 
  11   0   6      706.44      754.77    102.34 o 
  12   0   6     1263.37     1094.06    138.16 o 
  13   0   6      712.83      846.16    111.67 o 
  14   0   6     2460.26     2577.47    206.41 o 
  15   0   6      695.95      637.17    106.66 o 
  16   0   6     2920.20     3350.90    331.44 o 
  17   0   6       76.22      118.60     96.69 o 
  18   0   6     2412.71     2477.68    210.05 o 
  19   0   6       47.44        2.69    155.82 o 
  20   0   6      562.11      662.57    119.68 o 
  21   0   6     1319.37     1209.96    210.41 o 
  22   0   6     2718.68     2534.73    429.73 o 
  23   0   6      377.74      397.13    114.51 o 
  24   0   6     3038.50     3362.83    274.52 o 
  25   0   6       19.06      171.96    104.18 o 
  26   0   6      635.32      497.01    180.08 o 
  27   0   6       37.04      -86.95    108.99 o 
  28   0   6      523.93      742.13    154.74 o 
  29   0   6      233.36      137.17    122.28 o 
  30   0   6        8.32       -8.56    153.95 o 
 -34   1   6        5.49     -151.38    100.92 o 
 -33   1   6       69.59       87.80    113.52 o 
 -32   1   6      278.02      188.95    113.89 o 
 -31   1   6        4.24      -21.42    106.28 o 
 -30   1   6       37.84       86.03    104.50 o 
 -29   1   6       13.30       23.72    120.50 o 
 -28   1   6      466.65      445.16     90.14 o 
 -27   1   6        4.75       84.47     98.49 o 
 -26   1   6      623.47      615.58    132.27 o 
 -25   1   6      386.72      414.64     94.50 o 
 -24   1   6       92.65      204.13     83.55 o 
 -23   1   6      125.15      192.47     67.53 o 
 -22   1   6      130.81      181.92     64.96 o 
 -21   1   6       12.54       27.01     45.87 o 
 -20   1   6     1496.88     1453.42    136.67 o 
 -19   1   6      108.12      130.94     67.38 o 
 -18   1   6     2027.75     2147.34    176.91 o 
 -17   1   6       39.09       62.86     36.98 o 
 -16   1   6      577.84      623.40     56.06 o 
 -15   1   6        6.27       25.44     34.46 o 
 -14   1   6      172.95      220.70     39.35 o 
 -13   1   6       28.53       64.81     32.54 o 
 -12   1   6     1054.78      974.04     63.09 o 
 -11   1   6      127.60      142.51     34.57 o 
 -10   1   6     2462.42     2438.85     96.84 o 
  -9   1   6        5.99        1.29     24.17 o 
  -8   1   6     1384.71     1543.97     70.32 o 
  -7   1   6       62.77       22.09     25.25 o 
  -6   1   6      312.11      274.34     32.92 o 
  -5   1   6        0.11       -2.74     24.23 o 
  -4   1   6     4296.93     4510.43    158.03 o 
  -3   1   6       16.03       55.86     29.71 o 
  -2   1   6     5446.95     5288.17    181.62 o 
  -1   1   6      127.72      101.01     26.78 o 
   0   1   6      606.43      643.53     42.85 o 
   1   1   6      330.08      338.56     33.16 o 
   2   1   6     1247.07     1291.99     62.04 o 
   3   1   6      516.71      551.82     38.80 o 
   4   1   6       66.18       63.85     23.91 o 
   5   1   6       26.52       10.74     28.27 o 
   6   1   6     1329.78     1340.28     73.91 o 
   7   1   6       80.28       90.72     32.82 o 
   8   1   6     1288.97     1270.07     88.53 o 
   9   1   6      290.63      243.24     53.01 o 
  10   1   6      180.31      184.71     77.06 o 
  11   1   6      154.27       82.23     45.95 o 
  12   1   6     1590.89     1549.26    120.42 o 
  13   1   6       15.72       20.27     63.26 o 
  14   1   6     2422.67     2306.27    135.55 o 
  15   1   6      628.81      621.14     73.42 o 
  16   1   6       61.52       50.36     53.40 o 
  17   1   6      116.93       66.14     66.53 o 
  18   1   6      266.42      179.12     63.75 o 
  19   1   6      400.22      505.37     77.23 o 
  20   1   6      943.90      860.84     91.59 o 
  21   1   6       16.49      -65.65     57.53 o 
  22   1   6     1274.92     1330.32    116.08 o 
  23   1   6      464.28      414.08     82.38 o 
  24   1   6        2.20       92.03     70.97 o 
  25   1   6       64.58       31.17     70.18 o 
  26   1   6      159.41      315.64     86.07 o 
  27   1   6        1.86       71.66    105.10 o 
  28   1   6       18.12       41.21     97.48 o 
  29   1   6       65.05       32.94    101.50 o 
  30   1   6      214.98      130.94    168.40 o 
 -34   2   6       57.37      128.26    176.25 o 
 -33   2   6       29.71      -11.78    109.73 o 
 -32   2   6      184.00      240.46    157.87 o 
 -31   2   6       51.48       39.18     99.73 o 
 -30   2   6      170.17       94.40     81.88 o 
 -29   2   6        0.26      -13.06     71.44 o 
 -28   2   6       49.95      158.81     78.33 o 
 -27   2   6      183.60      105.53     74.35 o 
 -26   2   6        4.50      -95.06     71.39 o 
 -25   2   6       82.64      136.88     71.20 o 
 -24   2   6     2858.82     2865.57    184.89 o 
 -23   2   6        0.06       28.19     59.79 o 
 -22   2   6     2769.08     2470.18    164.08 o 
 -21   2   6       17.09      153.70     54.14 o 
 -20   2   6     2489.05     2366.73    133.27 o 
 -19   2   6        1.21      -31.21     40.85 o 
 -18   2   6       65.31      179.62     43.81 o 
 -17   2   6        0.59       -1.85     34.97 o 
 -16   2   6      312.31      305.86     46.19 o 
 -15   2   6       15.46       57.08     35.90 o 
 -14   2   6     1440.53     1258.42     90.66 o 
 -13   2   6      699.18      825.54     60.53 o 
 -12   2   6     4766.51     4938.31    191.66 o 
 -11   2   6      296.80      328.81     42.45 o 
 -10   2   6      153.73      156.97     35.75 o 
  -9   2   6      321.88      284.62     68.31 o 
  -8   2   6     1338.05     1181.12     78.38 o 
  -7   2   6     1279.81     1273.38     67.47 o 
  -6   2   6     5791.21     5527.41    189.11 o 
  -5   2   6      187.94      198.40     33.99 o 
  -4   2   6     1118.69     1122.18     58.20 o 
  -3   2   6        7.61      -19.76     23.66 o 
  -2   2   6     1238.45     1382.58     66.15 o 
  -1   2   6        2.21       46.05     25.18 o 
   0   2   6     8345.53     8248.17    271.32 o 
   1   2   6      609.27      743.43     46.95 o 
   2   2   6    12671.16    12648.82    405.28 o 
   3   2   6       14.30       18.31     30.24 o 
   4   2   6     4155.80     4497.36    175.70 o 
   5   2   6      466.68      514.06     48.03 o 
   6   2   6      548.05      638.04     52.13 o 
   7   2   6      246.12      191.02     38.79 o 
   8   2   6     3922.97     3697.02    152.07 o 
   9   2   6      148.35      120.72     55.51 o 
  10   2   6      706.43      766.55     72.13 o 
  11   2   6       35.43       69.25     44.52 o 
  12   2   6        6.04      -13.22     58.04 o 
  13   2   6       54.08       15.44     47.12 o 
  14   2   6       18.17      -28.20     47.49 o 
  15   2   6      768.43      749.29     85.92 o 
  16   2   6     3464.07     3682.24    227.30 o 
  17   2   6        8.11       37.11     55.12 o 
  18   2   6      291.02      366.61     69.48 o 
  19   2   6      259.56      145.55     98.70 o 
  20   2   6      285.92      248.29     69.59 o 
  21   2   6      218.42      187.14     68.77 o 
  22   2   6      150.90      265.93     73.63 o 
  23   2   6      280.52      289.47     78.53 o 
  24   2   6      406.54      335.20     82.94 o 
  25   2   6       50.15        6.47     71.23 o 
  26   2   6     1131.78     1027.95    204.28 o 
  27   2   6       81.24       90.17     93.29 o 
  28   2   6       67.96      153.68    115.86 o 
  29   2   6      248.02      246.65    109.18 o 
 -33   3   6        5.41       29.26     86.85 o 
 -32   3   6      561.21      528.83    108.33 o 
 -31   3   6        1.87      -11.61     79.92 o 
 -30   3   6       50.17       -5.64     77.22 o 
 -29   3   6        4.23       52.98     80.04 o 
 -28   3   6     1060.36     1015.76    119.10 o 
 -27   3   6       28.06      160.14     89.28 o 
 -26   3   6     1560.83     1509.07    217.45 o 
 -25   3   6       31.68      175.05     88.58 o 
 -24   3   6      724.43      608.69     90.37 o 
 -23   3   6        3.35       73.61     55.01 o 
 -22   3   6     1814.82     2010.32    128.13 o 
 -21   3   6      306.92      473.31    116.97 o 
 -20   3   6     5869.32     5665.79    252.35 o 
 -19   3   6      221.99      279.72     58.42 o 
 -18   3   6     3041.30     3412.28    247.39 o 
 -17   3   6      777.98      833.59     76.02 o 
 -16   3   6      302.95      341.01     74.85 o 
 -15   3   6      309.64      215.73     42.53 o 
 -14   3   6      125.41      205.98     40.97 o 
 -13   3   6       76.21       91.53     36.70 o 
 -12   3   6     5429.35     5254.94    203.18 o 
 -11   3   6       19.73       47.67     39.88 o 
 -10   3   6     5095.50     4971.57    192.98 o 
  -9   3   6      326.51      288.97     39.34 o 
  -8   3   6     1671.84     1580.19     82.56 o 
  -7   3   6      134.12      162.70     35.87 o 
  -6   3   6      599.98      579.25     70.80 o 
  -5   3   6      206.89      259.99     37.79 o 
  -4   3   6    10124.33    10075.92    329.43 o 
  -3   3   6      264.82      222.12     31.80 o 
  -2   3   6     8817.08     8837.34    321.39 o 
  -1   3   6      411.90      472.66     44.97 o 
   0   3   6     2391.04     2496.68     99.67 o 
   1   3   6       85.76       82.08     32.67 o 
   2   3   6       26.23       75.89     33.16 o 
   3   3   6       76.58       27.30     31.61 o 
   4   3   6     8932.48     8678.74    317.79 o 
   5   3   6       36.76      113.12     38.12 o 
   6   3   6    11902.95    11487.79    414.35 o 
   7   3   6      840.70      779.74     60.28 o 
   8   3   6     2570.57     2432.22    113.91 o 
   9   3   6      332.28      299.69     46.68 o 
  10   3   6       45.26      -13.21     34.88 o 
  11   3   6        6.54       31.62     45.31 o 
  12   3   6     3336.87     3125.21    160.88 o 
  13   3   6       24.06       29.58     47.98 o 
  14   3   6     6915.86     6802.15    299.36 o 
  15   3   6       41.61      132.42     55.51 o 
  16   3   6     2069.12     2017.02    129.64 o 
  17   3   6     1721.32     1822.15    123.32 o 
  18   3   6     1676.31     1821.21    126.89 o 
  19   3   6        4.71      -39.74     57.24 o 
  20   3   6     3931.67     3651.69    196.25 o 
  21   3   6        3.72       -1.40     62.10 o 
  22   3   6     1554.27     1698.78    166.20 o 
  23   3   6      102.33      148.96     86.57 o 
  24   3   6      474.22      435.93    102.81 o 
  25   3   6      432.66      420.20    104.11 o 
  26   3   6       61.82       97.60     93.06 o 
  27   3   6      267.79      302.96    106.22 o 
  28   3   6     1596.16     1646.65    166.73 o 
  29   3   6        5.05     -160.26    106.84 o 
 -32   4   6       25.25        4.26    174.03 o 
 -31   4   6       57.40       14.73     86.60 o 
 -30   4   6       35.06       58.47     83.87 o 
 -29   4   6       47.80      -13.84     81.32 o 
 -28   4   6       19.58       40.20     78.75 o 
 -27   4   6       39.17      -63.08     72.09 o 
 -26   4   6       32.19      -26.82     62.32 o 
 -25   4   6      224.33      261.33     70.60 o 
 -24   4   6       14.61      -82.67     55.11 o 
 -23   4   6       12.79       -9.25     55.57 o 
 -22   4   6       41.64      -79.86     53.24 o 
 -21   4   6      458.21      446.91     74.31 o 
 -20   4   6      499.12      379.03     66.41 o 
 -19   4   6     1157.40     1118.99     94.43 o 
 -18   4   6       24.05       56.95     52.56 o 
 -17   4   6      236.55      155.27     55.72 o 
 -16   4   6        7.97       -6.19     63.26 o 
 -15   4   6      203.27      220.92     52.88 o 
 -14   4   6       38.54      -36.16     43.45 o 
 -13   4   6      287.57      264.27     66.30 o 
 -12   4   6      798.53      854.21     64.27 o 
 -11   4   6      174.70      171.35     40.11 o 
 -10   4   6      794.53      767.77     97.01 o 
  -9   4   6       27.05       -3.86     33.27 o 
  -8   4   6     1099.55     1184.61     91.68 o 
  -7   4   6        6.27       50.37     33.76 o 
  -6   4   6     1128.89     1019.19     66.61 o 
  -5   4   6      870.49      728.68     55.95 o 
  -4   4   6      586.48      579.95     51.11 o 
  -3   4   6      130.70      141.94     37.91 o 
  -2   4   6      374.34      404.32     62.41 o 
  -1   4   6      381.29      436.08     39.64 o 
   0   4   6      961.65      914.55     54.37 o 
   1   4   6      643.04      565.18     50.71 o 
   2   4   6       70.63       85.49     34.45 o 
   3   4   6       96.74       64.17     37.75 o 
   4   4   6       12.84       55.37     35.03 o 
   5   4   6      306.58      345.26     45.48 o 
   6   4   6     1337.33     1349.88     81.18 o 
   7   4   6      179.53      173.65     49.36 o 
   8   4   6     1022.61     1047.61     82.13 o 
   9   4   6       66.43       61.11     54.69 o 
  10   4   6      279.34      330.22     56.87 o 
  11   4   6      347.39      276.50     56.27 o 
  12   4   6        9.92       17.39     49.60 o 
  13   4   6       18.80       -2.61     69.08 o 
  14   4   6      105.05      158.55     56.33 o 
  15   4   6      124.79      100.55     56.42 o 
  16   4   6     2049.13     1922.94    127.00 o 
  17   4   6        8.29       92.50     57.39 o 
  18   4   6     1063.48      962.77    107.69 o 
  19   4   6      160.57      125.97     74.45 o 
  20   4   6        9.58      -11.91     81.51 o 
  21   4   6       19.79      166.39    100.53 o 
  22   4   6        4.98      -82.42    127.99 o 
  23   4   6        9.89       11.17     98.19 o 
  24   4   6        0.91       -3.83     96.34 o 
  25   4   6       26.72       98.17     91.30 o 
  26   4   6      177.11      398.10    104.78 o 
  27   4   6        5.61       12.07     92.68 o 
  28   4   6      116.69      246.97    257.14 o 
 -31   5   6        1.18        1.74     87.02 o 
 -30   5   6       40.67       -6.80     89.69 o 
 -29   5   6       13.99       -8.46     86.11 o 
 -28   5   6       74.04      -36.26     68.45 o 
 -27   5   6       17.54       87.43     71.55 o 
 -26   5   6     1012.59      874.41    102.26 o 
 -25   5   6      141.42      235.52     75.47 o 
 -24   5   6      207.97      233.95     75.64 o 
 -23   5   6        4.76       46.91     66.21 o 
 -22   5   6        2.94      -25.59     56.98 o 
 -21   5   6      312.37      161.00     64.99 o 
 -20   5   6      123.24       49.30     58.11 o 
 -19   5   6       11.60       69.41     57.31 o 
 -18   5   6     1409.96     1491.01    146.09 o 
 -17   5   6      112.23      162.34     58.30 o 
 -16   5   6      459.06      386.24     88.53 o 
 -15   5   6        3.96      -29.72     47.75 o 
 -14   5   6      646.63      917.68     83.03 o 
 -13   5   6      395.14      435.24     63.88 o 
 -12   5   6      163.78      125.28     50.47 o 
 -11   5   6      365.15      371.45     58.55 o 
 -10   5   6     2460.21     2154.99    123.70 o 
  -9   5   6        8.11       -2.58     36.43 o 
  -8   5   6       43.08       94.10     39.51 o 
  -7   5   6      121.38      245.07     44.28 o 
  -6   5   6        3.85      -25.07     54.63 o 
  -5   5   6       99.43       93.87     47.52 o 
  -4   5   6     1144.81     1141.33     72.89 o 
  -3   5   6      598.62      634.58     55.89 o 
  -2   5   6     4301.32     3928.69    159.36 o 
  -1   5   6      356.89      357.62     45.66 o 
   0   5   6     1896.02     2149.15    122.85 o 
   1   5   6       83.06       66.96     35.71 o 
   2   5   6     1299.05     1320.57     93.81 o 
   3   5   6     3097.62     2975.54    151.89 o 
   4   5   6     8024.15     7789.89    292.11 o 
   5   5   6      166.73      138.59     43.63 o 
   6   5   6     3637.78     3296.45    146.26 o 
   7   5   6      863.94      922.56     72.54 o 
   8   5   6     1205.81     1524.08     92.14 o 
   9   5   6      152.93       73.22     43.90 o 
  10   5   6     1401.45     1479.47     91.73 o 
  11   5   6     1258.00     1317.45     89.07 o 
  12   5   6     6296.44     6333.42    247.30 o 
  13   5   6       42.05      184.25     51.53 o 
  14   5   6      195.14      226.66     59.90 o 
  15   5   6        0.53       -9.40     53.32 o 
  16   5   6      239.82      153.97     73.47 o 
  17   5   6      332.06      218.61    122.67 o 
  18   5   6     1108.90     1059.00    117.89 o 
  19   5   6      105.24      169.51     80.14 o 
  20   5   6      946.15      862.10    113.93 o 
  21   5   6      176.76      242.80     89.94 o 
  22   5   6      920.18      702.16    111.01 o 
  23   5   6       26.95       76.84     89.09 o 
  24   5   6        8.53      -14.60     83.34 o 
  25   5   6      256.96      178.42     99.96 o 
  26   5   6      543.61      536.27    150.29 o 
  27   5   6       47.26      172.86    165.54 o 
 -30   6   6      166.83      209.21    100.85 o 
 -29   6   6       55.80      -33.35     76.24 o 
 -28   6   6      137.14      309.17     88.56 o 
 -27   6   6        7.04       -9.14     73.16 o 
 -26   6   6       15.56      -57.35     71.57 o 
 -25   6   6       16.52       40.04     77.89 o 
 -24   6   6      980.55     1309.25    121.02 o 
 -23   6   6      272.27      164.76     75.97 o 
 -22   6   6      666.22      795.94     95.13 o 
 -21   6   6      158.90      185.25     73.25 o 
 -20   6   6      484.34      696.46    100.91 o 
 -19   6   6      150.29       58.77     60.67 o 
 -18   6   6      103.60      223.69     80.46 o 
 -17   6   6      466.96      344.69     76.31 o 
 -16   6   6      300.28      312.55     68.88 o 
 -15   6   6      291.62      252.01     62.70 o 
 -14   6   6      158.94      172.57     77.24 o 
 -13   6   6       80.74       93.86     59.90 o 
 -12   6   6      785.43      906.89     96.53 o 
 -11   6   6      486.33      529.27    102.04 o 
 -10   6   6     1133.08     1150.47    100.49 o 
  -9   6   6       67.02       56.83     52.17 o 
  -8   6   6     1255.48     1375.14     99.06 o 
  -7   6   6      459.69      350.74     61.10 o 
  -6   6   6     3000.59     3020.19    136.11 o 
  -5   6   6       58.04       39.01     41.06 o 
  -4   6   6     1301.57     1513.69     88.23 o 
  -3   6   6        2.17      -39.45     38.67 o 
  -2   6   6     1095.55     1103.94     74.76 o 
  -1   6   6        6.23       26.11     46.22 o 
   0   6   6     3992.23     3830.12    185.18 o 
   1   6   6      118.05      200.98     54.48 o 
   2   6   6     6712.53     6400.29    280.60 o 
   3   6   6      697.46      580.79     69.17 o 
   4   6   6      130.74       95.87     81.88 o 
   5   6   6       84.81       83.85     42.92 o 
   6   6   6      422.15      426.86     56.28 o 
   7   6   6      215.02      216.67     65.94 o 
   8   6   6     1458.74     1241.09     84.78 o 
   9   6   6      214.53      146.30     48.58 o 
  10   6   6     2337.57     2361.13    145.06 o 
  11   6   6       17.38       46.77     45.27 o 
  12   6   6       54.47      114.62     48.89 o 
  13   6   6        2.06       45.40     55.74 o 
  14   6   6     1672.47     1818.72    122.49 o 
  15   6   6        7.53       27.99     54.50 o 
  16   6   6     1765.43     1875.11    162.24 o 
  17   6   6      190.84      238.20     76.56 o 
  18   6   6      918.56      972.79    154.20 o 
  19   6   6       51.73       80.30     99.60 o 
  20   6   6      453.15      546.24    100.70 o 
  21   6   6      101.64       52.51     83.45 o 
  22   6   6       19.90       12.64     85.39 o 
  23   6   6      242.25      313.93    105.16 o 
  24   6   6     1356.93     1276.30    146.23 o 
  25   6   6        9.49       -6.51     93.73 o 
  26   6   6      494.38      385.80    139.09 o 
 -28   7   6       88.55       25.22     80.89 o 
 -27   7   6        4.40       19.78     79.34 o 
 -26   7   6      482.02      637.98    127.22 o 
 -25   7   6       95.68       80.66     81.68 o 
 -24   7   6       44.23      -83.43     76.63 o 
 -23   7   6       83.35       19.78    112.57 o 
 -22   7   6      395.46      207.85    110.87 o 
 -21   7   6      511.24      749.92     97.67 o 
 -20   7   6       49.46      108.72     72.65 o 
 -19   7   6       93.32      115.18     71.62 o 
 -18   7   6      304.43      411.63     80.67 o 
 -17   7   6      997.12      820.23    111.00 o 
 -16   7   6        0.05       19.16     62.29 o 
 -15   7   6      113.09       23.21     60.28 o 
 -14   7   6        6.65      -60.11     54.73 o 
 -13   7   6       21.14      108.43     60.20 o 
 -12   7   6       37.37       89.85     57.57 o 
 -11   7   6      150.11      175.55     66.22 o 
 -10   7   6      253.26      387.37    107.06 o 
  -9   7   6      246.01      300.67     63.04 o 
  -8   7   6        0.65       21.95     52.64 o 
  -7   7   6       34.76      -53.11     71.82 o 
  -6   7   6        0.30      -15.45     49.74 o 
  -5   7   6      301.90      304.60     61.75 o 
  -4   7   6       33.48       77.91     51.87 o 
  -3   7   6      778.45      747.64     66.91 o 
  -2   7   6       48.61      115.21     53.84 o 
  -1   7   6       60.29      101.07     54.68 o 
   0   7   6      351.17      430.35     65.50 o 
   1   7   6      218.00      327.36     62.36 o 
   2   7   6       44.00        3.61     49.84 o 
   3   7   6       44.98      108.86     54.79 o 
   4   7   6       18.79       -1.48     52.46 o 
   5   7   6     2571.58     2520.75    145.38 o 
   6   7   6        0.88       30.12     52.14 o 
   7   7   6        7.14       46.66     55.06 o 
   8   7   6     2595.34     2663.24    134.18 o 
   9   7   6       29.29       89.03     52.20 o 
  10   7   6     4566.11     4515.61    231.42 o 
  11   7   6      215.43      221.89     64.66 o 
  12   7   6       53.58       66.40     58.36 o 
  13   7   6      426.65      606.17     95.45 o 
  14   7   6        1.68       22.38     67.40 o 
  15   7   6      514.78      440.59     77.34 o 
  16   7   6      340.57      425.10     84.94 o 
  17   7   6       12.97      142.46     77.18 o 
  18   7   6      160.52       71.55     81.99 o 
  19   7   6      133.90       35.63     80.57 o 
  20   7   6        2.66      -29.93     80.64 o 
  21   7   6       63.22       61.39     88.40 o 
  22   7   6      232.76      231.29     97.69 o 
  23   7   6       28.92      -54.29     86.92 o 
  24   7   6      111.48      -16.47    112.55 o 
 -26   8   6       47.63      -80.78     91.36 o 
 -25   8   6        7.54        5.61     93.00 o 
 -24   8   6        6.88       55.29     77.82 o 
 -23   8   6       15.30      -79.24     76.25 o 
 -22   8   6      113.82       65.52     82.25 o 
 -21   8   6       16.38      126.21     79.95 o 
 -20   8   6       76.94      119.41     79.25 o 
 -19   8   6        0.16      -87.11     73.05 o 
 -18   8   6     1058.75     1118.41    113.26 o 
 -17   8   6       28.33       65.69     70.48 o 
 -16   8   6      989.00      793.68     97.66 o 
 -15   8   6        2.21       50.03     68.46 o 
 -14   8   6     1191.95     1199.71    109.56 o 
 -13   8   6       23.16        3.65     67.28 o 
 -12   8   6        8.22       45.70     61.42 o 
 -11   8   6       20.87       -6.53     58.05 o 
 -10   8   6       65.86      173.96     64.10 o 
  -9   8   6       98.57       -3.99     57.54 o 
  -8   8   6      163.44       89.51     60.51 o 
  -7   8   6      449.79      480.09     75.53 o 
  -6   8   6      674.73      736.40     94.68 o 
  -5   8   6       17.89        4.94     55.23 o 
  -4   8   6      144.11      175.34    101.54 o 
  -3   8   6       15.96      -30.11     65.03 o 
  -2   8   6        2.46      -22.35     68.33 o 
  -1   8   6        0.99       76.74     69.41 o 
   0   8   6      363.47      349.80     85.85 o 
   1   8   6       89.76       48.40     56.77 o 
   2   8   6     1086.97     1269.16    126.63 o 
   3   8   6      192.88      338.36     97.33 o 
   4   8   6      584.57      579.13     77.46 o 
   5   8   6       48.26      119.53     73.79 o 
   6   8   6      392.36      427.37     75.67 o 
   7   8   6      525.71      638.92     95.38 o 
   8   8   6     4199.56     4174.55    244.38 o 
   9   8   6       80.33      245.33     84.90 o 
  10   8   6      896.83     1011.30    115.75 o 
  11   8   6        6.95      100.98     66.46 o 
  12   8   6        2.52       39.52     60.44 o 
  13   8   6       88.80      168.85     65.04 o 
  14   8   6      174.53      126.00     66.80 o 
  15   8   6       65.18      137.20     70.87 o 
  16   8   6      544.75      454.71    108.14 o 
  17   8   6       57.73       51.37     78.07 o 
  18   8   6      359.34      297.03     97.70 o 
  19   8   6        3.57      130.50     94.04 o 
  20   8   6        1.97      -42.82     88.69 o 
  21   8   6       27.90       24.62     93.41 o 
  22   8   6      221.89      190.82    123.60 o 
 -24   9   6      190.93      501.43    143.48 o 
 -23   9   6        0.00       65.88     84.48 o 
 -22   9   6       46.48       63.49    102.63 o 
 -21   9   6       14.68       85.54     81.00 o 
 -20   9   6      493.64      468.05     96.51 o 
 -19   9   6       79.28      268.98    100.16 o 
 -18   9   6     1394.13     1405.65    128.64 o 
 -17   9   6        2.08     -103.15     73.39 o 
 -16   9   6      303.33      166.41     78.91 o 
 -15   9   6        3.10       19.55     70.86 o 
 -14   9   6       18.35       89.67     75.83 o 
 -13   9   6      171.82      201.29     75.93 o 
 -12   9   6      158.91      164.81     73.52 o 
 -11   9   6      263.45      207.03     74.64 o 
 -10   9   6      223.62      275.95     85.61 o 
  -9   9   6       10.43      -73.59     60.72 o 
  -8   9   6      128.02      101.39     67.99 o 
  -7   9   6       65.89      181.05     70.10 o 
  -6   9   6       10.08        9.53     63.65 o 
  -5   9   6       98.74      212.20     82.05 o 
  -4   9   6      796.64      962.07    204.14 o 
  -3   9   6      272.93      171.00     79.95 o 
  -2   9   6     1567.96     1681.35    148.30 o 
  -1   9   6      201.61       49.15     74.79 o 
   0   9   6      404.63      379.56     87.95 o 
   1   9   6        8.53       97.95     75.58 o 
   2   9   6      186.45       -8.45     75.75 o 
   3   9   6       30.59      162.69    211.39 o 
   4   9   6      667.11      858.77    129.21 o 
   5   9   6        9.04       49.70     72.43 o 
   6   9   6     1920.60     1709.44    147.88 o 
   7   9   6      181.62      265.50     83.16 o 
   8   9   6      941.97     1080.69    122.34 o 
   9   9   6      285.26      316.08     87.82 o 
  10   9   6      105.45      194.74     92.68 o 
  11   9   6      275.45       75.96    101.17 o 
  12   9   6        7.29      -72.68     80.37 o 
  13   9   6       24.35      -17.52     78.82 o 
  14   9   6      248.14      420.59    103.52 o 
  15   9   6       18.02       34.65     75.96 o 
  16   9   6      196.83      316.95     97.64 o 
  17   9   6        1.25       15.88     75.69 o 
  18   9   6        0.36      114.38     80.97 o 
  19   9   6        9.86      -51.48     95.43 o 
  20   9   6      123.45      -28.21    144.67 o 
 -20  10   6       18.52      138.47     85.91 o 
 -19  10   6        1.42      114.91     84.08 o 
 -18  10   6      100.22       95.60     82.50 o 
 -17  10   6       39.17      141.00     83.99 o 
 -16  10   6       51.44        0.00     79.41 o 
 -15  10   6       33.46       14.09     76.51 o 
 -14  10   6       11.81       47.10     76.65 o 
 -13  10   6      288.64      300.24     82.72 o 
 -12  10   6       14.99      -18.42     71.27 o 
 -11  10   6       17.43       21.25     72.34 o 
 -10  10   6      144.42       65.34     77.57 o 
  -9  10   6       12.23      -91.42     66.42 o 
  -8  10   6       83.46       14.76     71.94 o 
  -7  10   6      132.68      202.54     93.55 o 
  -6  10   6       98.34      -24.75     92.98 o 
  -5  10   6      107.22      172.21     91.51 o 
  -4  10   6        9.13       76.10    147.30 o 
  -3  10   6      274.24      367.70    161.15 o 
  -2  10   6      314.07      245.73     92.40 o 
  -1  10   6      207.58      138.46    129.83 o 
   0  10   6        0.47        4.29    103.70 o 
   1  10   6      489.10      522.35    140.57 o 
   2  10   6       14.79     -115.15     99.28 o 
   3  10   6       48.30      239.76    111.71 o 
   4  10   6      237.81       55.33    164.20 o 
   5  10   6        0.64      -71.43    106.26 o 
   6  10   6      227.08      -49.38    108.90 o 
   7  10   6        4.10      -44.87     97.04 o 
   8  10   6      114.97      -12.73     82.89 o 
   9  10   6      495.67      409.33    100.29 o 
  10  10   6       33.59      116.73     89.81 o 
  11  10   6       31.58        0.20     88.88 o 
  12  10   6       17.62      -21.76     87.35 o 
  13  10   6       47.40      -80.99     91.57 o 
  14  10   6      277.18      290.38    107.64 o 
  15  10   6      112.89       72.59     96.07 o 
  16  10   6       91.64      104.25    101.21 o 
 -16  11   6      127.85      225.49    117.35 o 
 -15  11   6       75.18      -29.21     78.39 o 
 -14  11   6       22.78       -3.01     77.50 o 
 -13  11   6        1.00     -105.92     70.61 o 
 -12  11   6       14.68       55.81     77.85 o 
 -11  11   6        2.63      -41.24     79.90 o 
 -10  11   6       29.54       63.94     79.84 o 
  -9  11   6       31.95      -77.56     88.78 o 
  -8  11   6       62.30       32.90     92.68 o 
  -7  11   6        0.03      -34.12     90.84 o 
  -6  11   6        9.18      191.95     98.75 o 
  -5  11   6      138.45      192.41     97.90 o 
  -4  11   6        3.94      -70.44    115.00 o 
  -3  11   6       60.53      164.50    122.17 o 
  -2  11   6      113.68       93.08    119.93 o 
  -1  11   6       80.15       75.61    121.01 o 
   0  11   6      626.30      860.59    297.99 o 
   1  11   6       60.25      -10.86    116.67 o 
   2  11   6       58.55       42.68    118.46 o 
   3  11   6       28.98      -77.11    109.17 o 
   4  11   6      512.27      517.30    137.89 o 
   5  11   6        4.15       84.26    151.45 o 
   6  11   6      453.75      398.28    273.47 o 
   7  11   6       19.81        5.08    119.71 o 
   8  11   6       32.57       18.89    121.42 o 
   9  11   6        0.27       49.13    116.03 o 
  10  11   6       74.41     -109.93    112.03 o 
  11  11   6       59.19      223.85    134.90 o 
  12  11   6      293.14      208.36    135.85 o 
  -9  12   6        2.78      -77.42    145.56 o 
  -5  12   6       79.58      273.82    193.73 o 
  -4  12   6       11.26     -160.25    114.16 o 
  -3  12   6        4.21       81.28    127.71 o 
  -2  12   6       26.81      -71.72    126.38 o 
  -1  12   6        3.54      104.23    126.53 o 
   0  12   6      105.63       92.59    130.29 o 
   1  12   6       31.35     -123.95    121.07 o 
   2  12   6      132.37      261.34    141.65 o 
   3  12   6      135.01      262.23    184.45 o 
   4  12   6      189.35      328.05    189.09 o 
   5  12   6        3.69       14.27    168.75 o 
 -32   1   7       68.85      -85.61    108.15 o 
 -31   1   7      108.81      133.36    113.76 o 
 -30   1   7      164.91      216.97    119.75 o 
 -29   1   7       46.94      -71.92     99.31 o 
 -28   1   7       16.28       52.06    101.98 o 
 -27   1   7       55.87       52.84     73.39 o 
 -26   1   7       12.96      -28.99    110.35 o 
 -25   1   7       87.56      126.02     76.64 o 
 -24   1   7      369.73      499.90    122.58 o 
 -23   1   7      583.03      365.72     82.69 o 
 -22   1   7     1379.04     1404.87    125.56 o 
 -21   1   7        4.41      -27.98     50.51 o 
 -20   1   7     2073.97     2070.55    128.36 o 
 -19   1   7       88.99       65.10     51.04 o 
 -18   1   7      212.03      169.02     55.81 o 
 -17   1   7       38.72      129.62     52.49 o 
 -16   1   7      319.84      423.71     80.90 o 
 -15   1   7       22.05       22.00     43.97 o 
 -14   1   7     5911.60     6005.32    343.69 o 
 -13   1   7       26.31      132.58     38.64 o 
 -12   1   7     3850.60     3927.69    162.45 o 
 -11   1   7       66.15      152.97     39.00 o 
 -10   1   7      107.46      112.25     37.55 o 
  -9   1   7      112.62      171.10     39.41 o 
  -8   1   7     4730.70     4821.06    188.95 o 
  -7   1   7      134.05      166.73     33.33 o 
  -6   1   7     5303.75     4990.40    176.21 o 
  -5   1   7       21.82       27.54     35.65 o 
  -4   1   7     4057.25     4360.27    157.29 o 
  -3   1   7       33.47       42.81     30.47 o 
  -2   1   7      165.85      200.46     34.40 o 
  -1   1   7       43.56       10.29     36.06 o 
   0   1   7     1073.16     1096.23     60.60 o 
   1   1   7       86.87      130.56     31.60 o 
   2   1   7     7917.18     7870.50    291.41 o 
   3   1   7       67.40       89.57     37.07 o 
   4   1   7     6839.44     6836.94    255.62 o 
   5   1   7        7.62       18.73     54.64 o 
   6   1   7     1558.99     1541.09    102.37 o 
   7   1   7     1131.86     1206.89     90.94 o 
   8   1   7     1312.32     1640.67    133.30 o 
   9   1   7       29.15      124.61     52.47 o 
  10   1   7     8194.02     7368.90    318.57 o 
  11   1   7        6.34      -52.47     47.19 o 
  12   1   7     6851.52     6434.06    285.50 o 
  13   1   7       92.32      122.07     57.05 o 
  14   1   7      480.30      456.87     71.21 o 
  15   1   7      401.26      425.47     71.34 o 
  16   1   7     1754.09     1577.37    118.61 o 
  17   1   7       75.57      179.36     65.49 o 
  18   1   7     4704.09     4457.74    225.67 o 
  19   1   7       33.58      178.47     82.21 o 
  20   1   7     1949.55     1787.54    136.59 o 
  21   1   7      125.64      145.24     74.84 o 
  22   1   7       95.56      108.37     76.80 o 
  23   1   7      424.70      200.24     80.38 o 
  24   1   7      792.45      801.90    108.24 o 
  25   1   7      281.73      363.38     93.10 o 
  26   1   7     1340.71     1257.25    128.42 o 
  27   1   7        9.49       27.87    140.66 o 
  28   1   7      448.24      423.85    191.94 o 
 -32   2   7       57.97      433.12    188.20 o 
 -31   2   7       41.70      150.11    117.67 o 
 -30   2   7       11.86       -5.66     83.88 o 
 -29   2   7      131.51      153.63     84.74 o 
 -28   2   7       27.87       39.96     81.31 o 
 -27   2   7       75.66       41.55     88.60 o 
 -26   2   7      167.79      348.75     91.49 o 
 -25   2   7        8.48      151.80     77.77 o 
 -24   2   7     1318.55     1289.18    224.02 o 
 -23   2   7      261.30      206.21     75.64 o 
 -22   2   7     1045.12     1015.96    115.47 o 
 -21   2   7       33.06      -19.47     76.45 o 
 -20   2   7      308.06      343.88     75.79 o 
 -19   2   7      316.98      231.07     69.17 o 
 -18   2   7     1182.20     1387.98    100.71 o 
 -17   2   7       34.79        9.24     41.16 o 
 -16   2   7     4845.06     5041.94    203.26 o 
 -15   2   7        9.87      107.42     58.63 o 
 -14   2   7     3999.46     3698.56    155.89 o 
 -13   2   7      404.74      472.17     52.45 o 
 -12   2   7       22.39       52.44     38.29 o 
 -11   2   7      432.23      484.05     51.16 o 
 -10   2   7     6711.86     6206.36    236.00 o 
  -9   2   7        1.61       42.56     36.08 o 
  -8   2   7     3529.82     3462.87    144.68 o 
  -7   2   7      382.81      370.32     77.08 o 
  -6   2   7       65.90       81.45     35.48 o 
  -5   2   7       13.67      -17.50     32.47 o 
  -4   2   7     1533.82     1628.51     77.58 o 
  -3   2   7      264.73      310.61     48.67 o 
  -2   2   7     4754.25     4762.10    167.81 o 
  -1   2   7      169.93      238.39     36.05 o 
   0   2   7     3712.58     3389.61    143.18 o 
   1   2   7       13.19       78.22     37.36 o 
   2   2   7      328.16      383.05     49.01 o 
   3   2   7     1346.97     1261.30     76.63 o 
   4   2   7     2480.58     2645.56    122.01 o 
   5   2   7        2.79       16.00     41.97 o 
   6   2   7     4120.72     3803.69    182.98 o 
   7   2   7       24.13       49.46     52.32 o 
   8   2   7     3298.45     3066.19    158.51 o 
   9   2   7      112.61       53.29     47.79 o 
  10   2   7      356.80      396.18     79.33 o 
  11   2   7      719.51      830.87     81.64 o 
  12   2   7      939.97      919.45     86.94 o 
  13   2   7       12.18      117.08     58.68 o 
  14   2   7     2256.17     2094.60    149.88 o 
  15   2   7        5.28       77.16     64.76 o 
  16   2   7      876.51      830.72    104.04 o 
  17   2   7      518.23      545.92     81.05 o 
  18   2   7       12.79       39.74     61.60 o 
  19   2   7      366.88      225.28     71.29 o 
  20   2   7      287.44      371.41     82.13 o 
  21   2   7       70.69      107.35     70.60 o 
  22   2   7     1331.54     1208.07    119.52 o 
  23   2   7        0.18       -9.55     71.49 o 
  24   2   7      972.87     1295.72    127.88 o 
  25   2   7       56.42      121.11     82.36 o 
  26   2   7      171.66       98.11     97.98 o 
  27   2   7      148.57       45.02    123.59 o 
 -32   3   7      116.62      254.91    161.62 o 
 -31   3   7        3.37      -36.05     85.42 o 
 -30   3   7       15.62      148.45    130.71 o 
 -29   3   7       11.78      118.05     81.07 o 
 -28   3   7       43.18      161.83    101.54 o 
 -27   3   7       18.21      193.96    138.78 o 
 -26   3   7      158.77       63.19     94.88 o 
 -25   3   7      285.39      369.53    105.88 o 
 -24   3   7       51.31      -74.70    144.27 o 
 -23   3   7        7.09       -9.92     82.22 o 
 -22   3   7      936.39      975.60    129.46 o 
 -21   3   7       28.91      -90.18     60.12 o 
 -20   3   7       98.65      192.07     88.24 o 
 -19   3   7      339.54      323.94     64.14 o 
 -18   3   7      126.26      263.63     60.31 o 
 -17   3   7      108.59       86.24     56.31 o 
 -16   3   7      364.50      264.29     57.69 o 
 -15   3   7      344.26      292.89     49.70 o 
 -14   3   7      523.46      539.27     56.79 o 
 -13   3   7       22.05      -50.22     36.28 o 
 -12   3   7       41.74       16.85     39.49 o 
 -11   3   7      901.55      852.46     78.76 o 
 -10   3   7     1253.72     1025.82     71.08 o 
  -9   3   7       50.86       69.57     38.13 o 
  -8   3   7        1.60      -47.62     33.74 o 
  -7   3   7      319.83      308.13     44.77 o 
  -6   3   7      294.05      276.41     43.65 o 
  -5   3   7      393.73      428.04     82.98 o 
  -4   3   7     1576.25     1642.43     88.67 o 
  -3   3   7        7.25      -26.23     38.41 o 
  -2   3   7      495.66      590.74     53.37 o 
  -1   3   7      104.04      154.18     39.50 o 
   0   3   7     1095.22     1136.36     73.32 o 
   1   3   7      112.44      118.44     39.17 o 
   2   3   7      210.77      289.46     45.71 o 
   3   3   7      506.67      473.15     56.38 o 
   4   3   7       11.44       13.26     36.99 o 
   5   3   7        5.08       41.49     37.95 o 
   6   3   7     1110.64     1157.81     76.42 o 
   7   3   7      178.61      166.36     43.44 o 
   8   3   7     2515.46     2325.21    134.08 o 
   9   3   7       67.70        0.39     47.10 o 
  10   3   7      364.91      353.23     62.62 o 
  11   3   7      565.43      567.46     94.39 o 
  12   3   7      217.44      328.82     64.49 o 
  13   3   7      754.15      604.25     76.30 o 
  14   3   7      234.02      307.50     66.72 o 
  15   3   7      400.04      437.55     75.57 o 
  16   3   7       70.19       98.50     62.10 o 
  17   3   7     1161.39     1020.57    111.64 o 
  18   3   7      458.76      627.59    101.43 o 
  19   3   7       28.98        0.43     65.20 o 
  20   3   7      112.03      133.42     72.42 o 
  21   3   7        3.07      -48.42     65.14 o 
  22   3   7      184.39      281.93    112.34 o 
  23   3   7       81.15      148.91     92.56 o 
  24   3   7      411.45      325.31    104.48 o 
  25   3   7       70.15      -42.48     88.86 o 
  26   3   7      103.26       -6.29    134.75 o 
  27   3   7        6.69     -195.15    146.28 o 
 -31   4   7        5.25       21.34    115.59 o 
 -30   4   7      109.61      120.86     89.54 o 
 -29   4   7       17.18      -15.52     84.93 o 
 -28   4   7      295.62      242.08     91.11 o 
 -27   4   7       73.31      134.46     87.53 o 
 -26   4   7      393.78      315.18     94.09 o 
 -25   4   7        1.81        0.09     78.38 o 
 -24   4   7     1842.97     2085.78    167.47 o 
 -23   4   7       19.34       43.86     76.91 o 
 -22   4   7      734.26      813.41     94.14 o 
 -21   4   7      173.46      214.06     67.44 o 
 -20   4   7      440.62      401.71     91.01 o 
 -19   4   7      359.14      256.60     63.49 o 
 -18   4   7     1529.37     1652.42    145.42 o 
 -17   4   7       19.88       68.68     53.34 o 
 -16   4   7     5360.95     4996.40    231.07 o 
 -15   4   7      266.37      227.55     70.73 o 
 -14   4   7      124.14      143.72     53.39 o 
 -13   4   7      711.80      665.73     72.67 o 
 -12   4   7      122.40       66.42     40.76 o 
 -11   4   7      987.00     1024.88     72.70 o 
 -10   4   7     4629.46     4680.62    189.38 o 
  -9   4   7      987.75      895.18     67.27 o 
  -8   4   7     3736.60     3299.55    170.69 o 
  -7   4   7      100.81       75.22     37.92 o 
  -6   4   7      124.77       67.65     42.20 o 
  -5   4   7       39.10       40.43     35.71 o 
  -4   4   7     3707.07     3317.23    143.01 o 
  -3   4   7       61.94       85.89     38.56 o 
  -2   4   7     9587.56     9733.45    404.21 o 
  -1   4   7       22.10       22.31     46.14 o 
   0   4   7     2429.30     2529.22    254.62 o 
   1   4   7       30.93        5.21     46.76 o 
   2   4   7     1696.81     1505.17     87.19 o 
   3   4   7       22.25       29.69     38.75 o 
   4   4   7      145.22      153.14     42.87 o 
   5   4   7      292.05      274.12     47.92 o 
   6   4   7      788.89      888.86     69.74 o 
   7   4   7       20.12      -51.60     38.56 o 
   8   4   7     1552.32     1514.39     91.39 o 
   9   4   7       15.35       -1.09     46.08 o 
  10   4   7       13.83      -19.06     48.62 o 
  11   4   7      588.80      579.90    122.81 o 
  12   4   7     1297.48     1436.81    110.42 o 
  13   4   7       39.62      -25.71     57.89 o 
  14   4   7     1456.87     1603.70    175.42 o 
  15   4   7       30.74       95.88     66.84 o 
  16   4   7     3185.49     3304.97    184.42 o 
  17   4   7      327.93      320.06     72.90 o 
  18   4   7      142.90      172.58     83.32 o 
  19   4   7      183.73      227.13     74.63 o 
  20   4   7     1110.19     1093.43    197.77 o 
  21   4   7      286.14      241.43     94.37 o 
  22   4   7     1903.38     1591.92    158.02 o 
  23   4   7        6.58      130.16    100.10 o 
  24   4   7     1351.00     1643.56    163.82 o 
  25   4   7      273.38      133.76     95.52 o 
  26   4   7        0.04       90.80    171.25 o 
 -30   5   7      764.90      639.16    203.90 o 
 -29   5   7      155.97      106.66     94.51 o 
 -28   5   7      253.32      272.13     96.69 o 
 -27   5   7      106.78        9.14     84.22 o 
 -26   5   7       26.50       47.94     84.94 o 
 -25   5   7      151.14      130.19     76.60 o 
 -24   5   7       76.16       83.76     72.97 o 
 -23   5   7       28.62       29.72     79.46 o 
 -22   5   7      187.71      284.34     75.71 o 
 -21   5   7      470.28      373.63     78.25 o 
 -20   5   7      758.38     1094.91    105.27 o 
 -19   5   7       31.87      140.76     68.08 o 
 -18   5   7      828.38     1039.80     97.41 o 
 -17   5   7      323.93      421.54     72.27 o 
 -16   5   7      406.00      407.48    101.91 o 
 -15   5   7      386.44      251.81     62.03 o 
 -14   5   7      719.83      813.97     83.69 o 
 -13   5   7       52.57      -30.13     48.37 o 
 -12   5   7     1104.66     1298.44    100.84 o 
 -11   5   7      418.57      284.47     62.00 o 
 -10   5   7       36.59       53.22     50.17 o 
  -9   5   7      113.65       55.27     63.21 o 
  -8   5   7      126.04      132.85     43.57 o 
  -7   5   7      101.00      131.31     45.31 o 
  -6   5   7     2172.84     2218.18    112.26 o 
  -5   5   7      291.65      298.68     49.06 o 
  -4   5   7     4134.90     4178.27    173.65 o 
  -3   5   7      441.31      574.14    123.98 o 
  -2   5   7      983.02      901.43     81.51 o 
  -1   5   7       28.52       68.25     49.14 o 
   0   5   7       35.00       -9.19     47.14 o 
   1   5   7       56.29        8.76     49.64 o 
   2   5   7      434.59      434.34     64.39 o 
   3   5   7       38.99      119.43     53.71 o 
   4   5   7     7749.83     7482.67    322.38 o 
   5   5   7      272.71      386.33     52.99 o 
   6   5   7     3118.56     2919.39    138.38 o 
   7   5   7      104.71      124.41     46.60 o 
   8   5   7       26.72       82.71     50.69 o 
   9   5   7        3.30        9.41     49.43 o 
  10   5   7      995.43     1062.03     90.52 o 
  11   5   7      235.47      265.88     62.23 o 
  12   5   7     1776.60     1692.92    151.48 o 
  13   5   7      835.35      990.67     94.11 o 
  14   5   7       81.70      114.29     65.79 o 
  15   5   7       12.68        4.54     79.35 o 
  16   5   7      144.77      199.13     67.24 o 
  17   5   7        1.18      -30.72     73.82 o 
  18   5   7      750.02      818.51    166.90 o 
  19   5   7       16.03      -88.01     77.74 o 
  20   5   7      970.24      939.48    123.62 o 
  21   5   7      117.40       -0.19    149.01 o 
  22   5   7      128.31      240.08     95.46 o 
  23   5   7       70.47       49.29     93.13 o 
  24   5   7        4.51        0.33     89.94 o 
  25   5   7       13.95      -26.58    181.95 o 
 -28   6   7        3.58       95.27    118.13 o 
 -27   6   7        9.62       92.23     77.51 o 
 -26   6   7       56.67        9.33     78.76 o 
 -25   6   7      115.04       25.49     84.52 o 
 -24   6   7      273.64      238.99     80.62 o 
 -23   6   7       54.08      119.85     76.25 o 
 -22   6   7        1.79      -59.74     68.98 o 
 -21   6   7       19.75       -5.47     69.57 o 
 -20   6   7      143.70       94.81     69.18 o 
 -19   6   7       16.38       56.22     66.90 o 
 -18   6   7      112.27       21.63     64.10 o 
 -17   6   7       20.21      -12.14     60.53 o 
 -16   6   7       20.35      160.57     64.06 o 
 -15   6   7      355.89      307.24     85.23 o 
 -14   6   7      449.83      330.90     70.79 o 
 -13   6   7        1.61      -78.99     52.66 o 
 -12   6   7        0.94      -23.05     54.00 o 
 -11   6   7      153.19      100.11     59.48 o 
 -10   6   7      572.66      628.92     90.84 o 
  -9   6   7      211.35      258.66     61.64 o 
  -8   6   7      122.45       96.90     56.04 o 
  -7   6   7      405.25      411.66     65.98 o 
  -6   6   7      370.41      327.95     62.67 o 
  -5   6   7       45.41       76.09     52.21 o 
  -4   6   7       75.91       62.74     56.86 o 
  -3   6   7      215.44      192.50     58.29 o 
  -2   6   7     1019.60     1202.42     97.80 o 
  -1   6   7      148.86      193.51     59.85 o 
   0   6   7      813.19      707.42     79.06 o 
   1   6   7      507.49      585.18     74.05 o 
   2   6   7       78.41      107.74     56.11 o 
   3   6   7      167.57       97.02     55.64 o 
   4   6   7      485.20      600.78     86.44 o 
   5   6   7       16.06       -1.61     56.67 o 
   6   6   7      224.66      192.95     62.56 o 
   7   6   7      469.35      420.87     69.58 o 
   8   6   7      158.98      101.00     60.30 o 
   9   6   7       83.36      203.14     59.30 o 
  10   6   7      229.54      287.06     59.62 o 
  11   6   7       83.53       91.21     55.27 o 
  12   6   7       23.48       55.01     94.81 o 
  13   6   7      164.42      240.82     79.70 o 
  14   6   7      507.66      578.59     98.78 o 
  15   6   7      227.23      112.38     79.59 o 
  16   6   7      108.41      111.64     81.58 o 
  17   6   7        9.31      157.08     86.61 o 
  18   6   7       50.69       75.01     82.18 o 
  19   6   7       73.64       12.33    101.54 o 
  20   6   7      441.81      319.59    167.59 o 
  21   6   7      141.72      107.27    121.49 o 
  22   6   7      701.75      864.14    160.17 o 
  23   6   7       13.00      155.73    171.79 o 
 -26   7   7      261.30      229.13     89.78 o 
 -25   7   7        0.88      -60.05     73.81 o 
 -24   7   7       25.01      -47.60     75.90 o 
 -23   7   7        3.62       26.68     76.53 o 
 -22   7   7     1066.39     1395.63    130.33 o 
 -21   7   7       10.12      -37.29     72.66 o 
 -20   7   7      467.29      575.53     92.30 o 
 -19   7   7       34.77       56.88     74.34 o 
 -18   7   7     1052.03     1250.29    116.84 o 
 -17   7   7       82.20       39.26     69.60 o 
 -16   7   7        2.44      -82.56     63.08 o 
 -15   7   7       20.24      -17.40     63.93 o 
 -14   7   7      260.00      265.46    129.23 o 
 -13   7   7       19.39       14.28     61.91 o 
 -12   7   7     1283.84     1347.36    112.84 o 
 -11   7   7       13.43       34.09     62.05 o 
 -10   7   7      224.51      207.62     67.14 o 
  -9   7   7      123.97       95.72     78.45 o 
  -8   7   7     1153.29     1274.08    103.59 o 
  -7   7   7        0.94      -80.45     53.63 o 
  -6   7   7     2808.43     2613.44    182.32 o 
  -5   7   7        4.02       58.60     79.87 o 
  -4   7   7     2427.28     2635.60    284.93 o 
  -3   7   7        7.58       72.82     69.39 o 
  -2   7   7      593.68      623.64     79.19 o 
  -1   7   7      365.58      283.02     65.26 o 
   0   7   7      713.71      777.57     85.04 o 
   1   7   7       78.97       94.65     66.44 o 
   2   7   7     2540.16     2632.53    153.51 o 
   3   7   7      108.08       70.55     70.83 o 
   4   7   7     1171.98     1201.46    104.80 o 
   5   7   7      302.45      228.48     66.26 o 
   6   7   7      159.25      119.15     74.93 o 
   7   7   7       19.63       -1.78     57.32 o 
   8   7   7       44.60       78.91     59.60 o 
   9   7   7       50.26      -45.31     56.65 o 
  10   7   7      438.42      632.86     95.03 o 
  11   7   7      125.39      393.29     87.89 o 
  12   7   7      403.76      453.24     82.65 o 
  13   7   7       16.81       44.13     75.31 o 
  14   7   7       35.68      226.69     85.69 o 
  15   7   7      205.29      180.99     91.13 o 
  16   7   7      274.34      250.78    198.34 o 
  17   7   7       63.13      256.90     97.47 o 
  18   7   7     1515.95     1469.06    152.08 o 
  19   7   7        7.87       44.96     91.27 o 
  20   7   7      792.82      854.01    132.87 o 
  21   7   7       90.50      167.93    104.18 o 
  22   7   7       21.18     -170.35    113.57 o 
 -24   8   7       27.77      166.08     99.86 o 
 -23   8   7      118.04      126.85     85.93 o 
 -22   8   7       55.86      167.55     84.50 o 
 -21   8   7       38.40      121.79    105.93 o 
 -20   8   7       18.54       54.27     76.09 o 
 -19   8   7       27.70      -78.29     75.51 o 
 -18   8   7       68.24      -67.77     72.37 o 
 -17   8   7      355.50      252.92     83.59 o 
 -16   8   7      200.61      315.85     87.39 o 
 -15   8   7       42.91       13.71     99.41 o 
 -14   8   7        0.69       44.91     68.99 o 
 -13   8   7      108.14      106.84     70.72 o 
 -12   8   7        6.00      -16.21     66.24 o 
 -11   8   7      187.94       61.55     75.67 o 
 -10   8   7      458.17      582.39     85.03 o 
  -9   8   7      306.99      178.12     68.82 o 
  -8   8   7       17.34      121.08     97.54 o 
  -7   8   7      175.62       63.81     78.04 o 
  -6   8   7        2.46       37.71     76.71 o 
  -5   8   7       88.47      124.69     80.30 o 
  -4   8   7       10.03      -19.17     72.46 o 
  -3   8   7       45.40     -101.15     67.44 o 
  -2   8   7      674.18      655.25    141.03 o 
  -1   8   7      589.15      630.67    100.45 o 
   0   8   7      184.32      216.88     88.39 o 
   1   8   7        3.38      -34.00     60.15 o 
   2   8   7      247.43      279.81     70.96 o 
   3   8   7        1.04      112.73     62.42 o 
   4   8   7        0.01      -57.38     57.07 o 
   5   8   7       78.47       47.86     77.42 o 
   6   8   7       77.30      138.44     66.47 o 
   7   8   7       59.65       68.50     72.38 o 
   8   8   7       13.43       -0.82     73.19 o 
   9   8   7       80.51       73.69    128.95 o 
  10   8   7       28.65      184.93     80.31 o 
  11   8   7        0.80       87.85     76.26 o 
  12   8   7      158.05      245.20     89.79 o 
  13   8   7        7.26      -53.72     76.71 o 
  14   8   7      365.20      318.78    120.96 o 
  15   8   7      146.19      255.52    223.16 o 
  16   8   7      230.33      151.50     93.80 o 
  17   8   7       30.28      171.07     97.60 o 
  18   8   7      130.46      122.73     99.72 o 
  19   8   7       92.42      123.51    108.80 o 
 -21   9   7      114.16      173.98    117.92 o 
 -20   9   7      347.34      110.43     80.37 o 
 -19   9   7       41.38       -8.15     76.03 o 
 -18   9   7      558.55      766.00    127.19 o 
 -17   9   7       47.94      -60.99     73.51 o 
 -16   9   7      230.53      219.48     84.96 o 
 -15   9   7        2.50      -21.21     73.26 o 
 -14   9   7       71.85      110.71     76.28 o 
 -13   9   7      144.77      277.77     82.64 o 
 -12   9   7      127.14       60.93     74.11 o 
 -11   9   7       83.75      133.89     75.91 o 
 -10   9   7       52.15      -70.07     68.42 o 
  -9   9   7       10.87     -124.06     82.71 o 
  -8   9   7       11.78       60.04     84.11 o 
  -7   9   7      337.21      261.14    178.52 o 
  -6   9   7      476.35      318.44     96.27 o 
  -5   9   7       16.41      -25.29    135.02 o 
  -4   9   7       73.41       21.57     89.44 o 
  -3   9   7      137.85       85.33    116.94 o 
  -2   9   7       33.56      -46.83     79.32 o 
  -1   9   7       47.35      239.56     87.20 o 
   0   9   7      617.87      438.32     99.24 o 
   1   9   7      113.49      162.36     88.10 o 
   2   9   7      286.39      280.62     94.69 o 
   3   9   7       69.22      165.91     94.35 o 
   4   9   7       46.58       99.88    105.05 o 
   5   9   7        8.83      -49.39     75.30 o 
   6   9   7       63.09       24.33    141.80 o 
   7   9   7       23.75      124.95     82.74 o 
   8   9   7        6.19       19.51     80.21 o 
   9   9   7      110.14      159.64     89.48 o 
  10   9   7       11.29       76.51     84.83 o 
  11   9   7      222.47      282.76    111.55 o 
  12   9   7       46.61       61.18     90.98 o 
  13   9   7       67.58     -104.65     83.97 o 
  14   9   7       20.91      -49.66    109.89 o 
  15   9   7       31.55       53.25    115.41 o 
  16   9   7      286.46      250.55    133.39 o 
  17   9   7       42.86      282.23    133.46 o 
 -18  10   7      194.05      243.50    175.53 o 
 -17  10   7      178.44      187.69    101.47 o 
 -16  10   7        5.18       85.92     89.98 o 
 -15  10   7        9.53       -6.43     82.49 o 
 -14  10   7       66.46      117.00     80.73 o 
 -13  10   7       36.30       46.47     96.84 o 
 -12  10   7       40.06       92.05     93.13 o 
 -11  10   7        5.35       19.26    106.63 o 
 -10  10   7      162.99      244.11     98.44 o 
  -9  10   7        4.58     -120.14     80.10 o 
  -8  10   7      321.98      364.73    106.92 o 
  -7  10   7       43.01      -33.89     86.09 o 
  -6  10   7       28.95     -108.69     86.48 o 
  -5  10   7       36.31      -18.61     88.07 o 
  -4  10   7      237.97      284.50    103.39 o 
  -3  10   7       92.09      161.64     94.16 o 
  -2  10   7      338.20      366.61    106.24 o 
  -1  10   7        3.93       10.71     89.67 o 
   0  10   7      207.25      111.00    158.41 o 
   1  10   7        9.68       67.47    113.96 o 
   2  10   7       81.44       70.44    122.19 o 
   3  10   7        1.96      102.47    110.48 o 
   4  10   7      333.42      334.34    134.58 o 
   5  10   7       32.12      104.57    117.10 o 
   6  10   7      553.66      844.83    155.40 o 
   7  10   7        0.14      169.11    120.12 o 
   8  10   7      142.04      332.23    124.93 o 
   9  10   7       13.96      -36.71     88.32 o 
  10  10   7      203.49       44.95     97.62 o 
  11  10   7       27.92       60.88     97.71 o 
  12  10   7        3.09      237.20    107.62 o 
  13  10   7        1.42       98.35    112.92 o 
 -12  11   7        0.67      -31.22    154.84 o 
 -11  11   7       12.79       -7.14    148.95 o 
 -10  11   7        0.32     -112.95    109.86 o 
  -9  11   7        7.04      122.67     97.37 o 
  -8  11   7       16.52      -94.76    141.91 o 
  -7  11   7       58.09      -24.07    103.56 o 
  -6  11   7       68.59      286.63    109.94 o 
  -5  11   7       99.29       -6.16    128.77 o 
  -4  11   7       49.44      199.41    131.77 o 
  -3  11   7       43.00      118.31    152.70 o 
  -2  11   7      149.65      200.50    134.86 o 
  -1  11   7      109.89      -26.01    126.30 o 
   0  11   7        0.38     -136.01    113.99 o 
   1  11   7        2.36       26.62    121.46 o 
   2  11   7       70.05      192.25    139.24 o 
   3  11   7      269.03      206.94    128.32 o 
   4  11   7      169.34      338.47    138.43 o 
   5  11   7       34.64      126.97    157.52 o 
   6  11   7       18.97      242.20    140.42 o 
   7  11   7        5.30       25.51    181.06 o 
 -30   0   8      100.78     -204.97    136.64 o 
 -29   0   8       76.96      -67.07    161.62 o 
 -28   0   8     2384.89     2805.48    356.42 o 
 -27   0   8      123.33      102.39    154.13 o 
 -26   0   8     5314.60     4630.56    471.83 o 
 -25   0   8       34.54       67.97    144.14 o 
 -24   0   8     2392.51     2225.25    207.84 o 
 -23   0   8       63.06       33.46     88.60 o 
 -22   0   8      217.11      303.66    102.13 o 
 -21   0   8        7.07       69.23     81.21 o 
 -20   0   8      999.86     1123.64    143.38 o 
 -19   0   8        5.42      108.66    185.17 o 
 -18   0   8     3931.76     3898.94    278.12 o 
 -17   0   8        3.21       56.33     75.23 o 
 -16   0   8      840.24      981.95    237.97 o 
 -15   0   8       60.18       46.06     75.34 o 
 -14   0   8     3200.62     3404.21    357.49 o 
 -13   0   8      116.91      143.74     73.50 o 
 -12   0   8     1600.71     1498.66    145.70 o 
 -11   0   8      764.47      954.78    118.37 o 
 -10   0   8     2859.22     2897.22    347.05 o 
  -9   0   8     1161.92     1180.04    127.90 o 
  -8   0   8      123.39      234.68     75.83 o 
  -7   0   8       20.78      -29.54     52.28 o 
  -6   0   8      251.48      167.87     58.27 o 
  -5   0   8      911.34     1136.39    170.54 o 
  -4   0   8    14040.41    14167.20    650.60 o 
  -3   0   8      393.02      671.38    143.61 o 
  -2   0   8     6704.91     6677.28    328.48 o 
  -1   0   8     1036.72      948.12     92.17 o 
   0   0   8      461.38      678.22    103.89 o 
   1   0   8       70.72      159.32     74.42 o 
   2   0   8      744.95      735.64    124.60 o 
   3   0   8     1330.30     1240.59    215.85 o 
   4   0   8     3017.40     3031.35    227.14 o 
   5   0   8        2.95       31.23     70.17 o 
   6   0   8     2436.47     2408.84    368.72 o 
   7   0   8      441.56      422.11    124.34 o 
   8   0   8       32.60      -28.27     68.55 o 
   9   0   8      821.46      843.98    122.45 o 
  10   0   8     2651.97     2837.05    383.44 o 
  11   0   8       40.76      -86.27     71.53 o 
  12   0   8     1023.70     1293.94    151.52 o 
  13   0   8       70.27      143.87     91.41 o 
  14   0   8      217.21      224.69     97.50 o 
  15   0   8      319.54      209.80    172.32 o 
  16   0   8      155.64      333.12    163.67 o 
  17   0   8     1287.16     1344.58    167.66 o 
  18   0   8     1419.35     1274.44    167.85 o 
  19   0   8      121.65      101.05    108.30 o 
  20   0   8     2148.88     2247.91    350.71 o 
  21   0   8       11.93     -121.31    100.20 o 
  22   0   8     1046.67      994.53    162.73 o 
  23   0   8      331.82      285.99    128.10 o 
  24   0   8       26.13      101.79    119.71 o 
  25   0   8      403.66      462.41    136.86 o 
 -30   1   8        2.34      -48.99    112.41 o 
 -29   1   8       28.15      -14.60    107.13 o 
 -28   1   8       36.01       73.81    114.40 o 
 -27   1   8        9.66        6.17     82.30 o 
 -26   1   8      753.61      465.38     99.89 o 
 -25   1   8       34.99      170.79     83.55 o 
 -24   1   8      460.08      573.40     99.38 o 
 -23   1   8      982.04     1150.06    122.33 o 
 -22   1   8      246.40      276.62     79.41 o 
 -21   1   8       99.50      197.20     65.78 o 
 -20   1   8        4.64        9.66     56.07 o 
 -19   1   8       21.80       50.78     56.36 o 
 -18   1   8       43.88        5.85     52.84 o 
 -17   1   8        0.87       56.65     52.60 o 
 -16   1   8      148.27      230.16     59.13 o 
 -15   1   8      371.88      388.46     66.52 o 
 -14   1   8       25.10       31.42     49.31 o 
 -13   1   8      136.13      157.36     54.04 o 
 -12   1   8      594.56      533.87     66.35 o 
 -11   1   8      446.94      375.71     61.16 o 
 -10   1   8       70.42       67.48     41.41 o 
  -9   1   8      257.95      240.78     46.17 o 
  -8   1   8       40.99      139.37     43.05 o 
  -7   1   8      540.13      509.90     64.67 o 
  -6   1   8     2102.01     2045.97    104.38 o 
  -5   1   8      261.14      183.56     45.05 o 
  -4   1   8      731.21      683.87     87.35 o 
  -3   1   8      469.98      505.24     63.72 o 
  -2   1   8     1939.77     2161.68    109.58 o 
  -1   1   8      491.80      575.17     57.91 o 
   0   1   8     2582.20     2607.72    125.43 o 
   1   1   8        7.61       74.51     49.64 o 
   2   1   8     2545.74     2711.10    175.29 o 
   3   1   8        3.93      -45.46     45.16 o 
   4   1   8     2097.99     2253.20    132.55 o 
   5   1   8       16.95      -69.67     55.90 o 
   6   1   8      272.28      257.66     59.01 o 
   7   1   8      128.22      130.50     54.53 o 
   8   1   8     2553.11     2388.92    181.29 o 
   9   1   8      263.11      451.20     90.39 o 
  10   1   8      237.22      290.11     66.37 o 
  11   1   8      164.01       74.33     56.84 o 
  12   1   8       18.22       73.80     58.42 o 
  13   1   8      426.75      259.05     67.66 o 
  14   1   8      304.88      357.36     75.88 o 
  15   1   8      238.87      203.69     72.74 o 
  16   1   8      732.19      714.79     91.78 o 
  17   1   8       46.05        9.32     66.05 o 
  18   1   8      984.97     1012.37    108.57 o 
  19   1   8       24.17      126.26     74.62 o 
  20   1   8        0.44       21.15     73.64 o 
  21   1   8      103.85      162.26     80.32 o 
  22   1   8      107.04       46.49     85.23 o 
  23   1   8       10.19      -93.44     76.09 o 
  24   1   8      337.22      260.47     90.10 o 
  25   1   8        6.11       33.53    110.99 o 
 -30   2   8       57.45      273.02    133.46 o 
 -29   2   8        0.87       75.82     95.64 o 
 -28   2   8      714.21      555.13    107.60 o 
 -27   2   8        0.18     -109.01     79.93 o 
 -26   2   8      503.34      476.80    106.80 o 
 -25   2   8       20.69       80.35     78.33 o 
 -24   2   8      620.22      638.49    102.22 o 
 -23   2   8      243.16      288.80     94.39 o 
 -22   2   8      147.79      212.78     79.64 o 
 -21   2   8       14.41       79.24    103.00 o 
 -20   2   8     1187.84     1287.14    125.13 o 
 -19   2   8       56.45       81.34     93.30 o 
 -18   2   8      713.49      796.10     83.92 o 
 -17   2   8       27.02       64.01     55.57 o 
 -16   2   8        4.38        0.33     50.96 o 
 -15   2   8       25.59       23.29     63.55 o 
 -14   2   8        5.28      -30.73     48.69 o 
 -13   2   8      179.35      201.60     48.25 o 
 -12   2   8      350.18      431.30     55.09 o 
 -11   2   8      990.79      976.39     72.90 o 
 -10   2   8     1574.33     1522.40     90.58 o 
  -9   2   8     1169.80     1143.25     81.86 o 
  -8   2   8       14.67        4.51     37.98 o 
  -7   2   8      109.02       77.62     42.22 o 
  -6   2   8      860.63      857.53     67.96 o 
  -5   2   8      148.91      147.65     44.36 o 
  -4   2   8      421.82      450.95     56.58 o 
  -3   2   8      755.26      673.99     69.90 o 
  -2   2   8     4318.05     4117.94    194.54 o 
  -1   2   8       97.19      107.43     50.36 o 
   0   2   8     1423.57     1375.90     86.35 o 
   1   2   8      733.87      698.31     82.64 o 
   2   2   8       15.20       18.12     40.70 o 
   3   2   8       16.60       13.72     48.94 o 
   4   2   8     1922.42     2150.76    209.90 o 
   5   2   8      131.18      162.05     56.03 o 
   6   2   8      146.89      193.81     58.74 o 
   7   2   8        1.56      -69.11     46.08 o 
   8   2   8       15.63       32.29     62.93 o 
   9   2   8       49.55       41.53     54.56 o 
  10   2   8      240.76      359.35     68.71 o 
  11   2   8      828.28      847.45     88.34 o 
  12   2   8     2223.29     2423.50    149.80 o 
  13   2   8      134.07      106.71     73.59 o 
  14   2   8      272.70      304.96     73.56 o 
  15   2   8       52.26        9.88     83.73 o 
  16   2   8      240.18      189.19     73.58 o 
  17   2   8      138.42      197.48     72.76 o 
  18   2   8      608.22      608.95     91.46 o 
  19   2   8       71.29       92.44     77.38 o 
  20   2   8      583.70      604.30     96.14 o 
  21   2   8        0.62      109.54     77.45 o 
  22   2   8      312.67      358.18     92.03 o 
  23   2   8       34.02       78.00     82.21 o 
  24   2   8        0.79       29.73    105.69 o 
  25   2   8       69.60       -0.92    117.87 o 
 -30   3   8      312.48      175.53    154.13 o 
 -29   3   8        6.97      -40.12    103.11 o 
 -28   3   8        1.46     -143.48     95.65 o 
 -27   3   8       75.92      325.48    117.43 o 
 -26   3   8       60.58       31.96     99.76 o 
 -25   3   8      165.74      220.04     89.46 o 
 -24   3   8     1217.69     1147.10    130.18 o 
 -23   3   8        6.42      -35.47     77.02 o 
 -22   3   8      926.40      993.31    253.93 o 
 -21   3   8      193.63      218.48     79.31 o 
 -20   3   8        5.69      -35.55     67.29 o 
 -19   3   8        0.74       49.36     66.10 o 
 -18   3   8     1280.68     1168.88    136.50 o 
 -17   3   8      749.09      699.43     91.81 o 
 -16   3   8      829.76      819.94     83.10 o 
 -15   3   8       61.79      101.98     47.30 o 
 -14   3   8      479.58      433.34     58.38 o 
 -13   3   8      284.13      309.48     53.24 o 
 -12   3   8       24.77      121.20     45.49 o 
 -11   3   8      294.70      207.79     48.95 o 
 -10   3   8      687.15      820.47     67.60 o 
  -9   3   8      111.75       95.01     43.49 o 
  -8   3   8     4973.86     4479.36    183.29 o 
  -7   3   8      179.35      251.77     50.67 o 
  -6   3   8     3006.62     2986.19    136.73 o 
  -5   3   8       14.39       39.46     40.41 o 
  -4   3   8     1247.25     1323.92     98.47 o 
  -3   3   8        2.82      -16.74     49.00 o 
  -2   3   8      676.42      749.54    115.81 o 
  -1   3   8      527.86      642.29     71.08 o 
   0   3   8    10687.04     9461.74    395.42 o 
   1   3   8       39.13      199.00     55.36 o 
   2   3   8     8102.38     7215.45    277.00 o 
   3   3   8      761.20      702.75     65.73 o 
   4   3   8       25.65      -57.98     48.17 o 
   5   3   8       16.97       54.10     51.97 o 
   6   3   8     4376.10     4215.41    203.31 o 
   7   3   8       18.04       56.45     53.64 o 
   8   3   8     4202.13     4006.12    199.66 o 
   9   3   8        3.52      137.57     58.62 o 
  10   3   8     3446.48     3580.25    187.90 o 
  11   3   8       49.15       78.21     59.42 o 
  12   3   8       46.42       16.67     59.07 o 
  13   3   8      684.31      642.96    142.35 o 
  14   3   8     2570.83     2522.75    195.89 o 
  15   3   8        3.37       23.52     63.48 o 
  16   3   8     2199.45     2046.62    172.23 o 
  17   3   8       11.60      -92.89     63.91 o 
  18   3   8      896.57      934.65    106.85 o 
  19   3   8      138.29      189.56     77.71 o 
  20   3   8       51.97       65.40     77.11 o 
  21   3   8      418.78      393.82     89.78 o 
  22   3   8      394.64      355.78     89.47 o 
  23   3   8      133.21       17.68     95.46 o 
  24   3   8      831.63      911.68    227.53 o 
 -29   4   8       47.70       72.25    165.19 o 
 -28   4   8       70.66      271.54     98.82 o 
 -27   4   8       27.11      -37.28     82.81 o 
 -26   4   8       90.26      121.20     90.30 o 
 -25   4   8       21.30       32.25     85.49 o 
 -24   4   8       87.74       84.40     85.67 o 
 -23   4   8        0.41      213.57     87.04 o 
 -22   4   8      132.20       78.50     80.68 o 
 -21   4   8       17.53        2.14     73.42 o 
 -20   4   8      214.55      273.12     84.50 o 
 -19   4   8      349.25      254.90     74.64 o 
 -18   4   8      281.02      481.22     76.33 o 
 -17   4   8      109.08      147.46     59.89 o 
 -16   4   8      193.92      167.56     70.90 o 
 -15   4   8      146.68      207.24     70.88 o 
 -14   4   8       35.88       23.36     61.17 o 
 -13   4   8       22.40       -4.33     61.75 o 
 -12   4   8       47.94      119.50     64.75 o 
 -11   4   8      180.17      221.72     90.98 o 
 -10   4   8      147.73      185.94     48.46 o 
  -9   4   8       85.00       78.85     44.49 o 
  -8   4   8       27.37      -18.96     41.83 o 
  -7   4   8        5.33       22.30     41.31 o 
  -6   4   8       63.55      152.63     45.16 o 
  -5   4   8      921.21      782.10     85.43 o 
  -4   4   8       40.38       89.06     52.41 o 
  -3   4   8       74.47      112.03     59.35 o 
  -2   4   8      188.97      217.74     58.18 o 
  -1   4   8       30.38       27.74     50.99 o 
   0   4   8        9.36       10.47     83.80 o 
   1   4   8     1036.81     1013.93     89.25 o 
   2   4   8      651.28      679.94    142.80 o 
   3   4   8      506.52      473.32     69.22 o 
   4   4   8      196.85      272.21     61.60 o 
   5   4   8      623.17      690.34     67.13 o 
   6   4   8      124.39       91.29     54.76 o 
   7   4   8        1.47       63.50     66.12 o 
   8   4   8       99.24      151.47     56.36 o 
   9   4   8       41.98       81.54     56.69 o 
  10   4   8        3.15       -2.48     56.27 o 
  11   4   8        1.14       35.21     57.33 o 
  12   4   8       85.82       48.56     59.39 o 
  13   4   8      505.15      469.69    102.04 o 
  14   4   8      204.00      209.83     71.10 o 
  15   4   8       11.14       25.47     66.92 o 
  16   4   8      270.42      333.35     80.34 o 
  17   4   8        1.02      -24.33     66.91 o 
  18   4   8      103.72      141.68     74.68 o 
  19   4   8        1.59      103.47     77.11 o 
  20   4   8      152.26      207.02     95.76 o 
  21   4   8        4.91      -64.73     86.07 o 
  22   4   8      566.18      608.04    140.04 o 
  23   4   8       12.48      215.49    178.21 o 
 -28   5   8        9.30       41.74    153.95 o 
 -27   5   8       12.81       57.37     92.03 o 
 -26   5   8        1.08      -91.74     85.57 o 
 -25   5   8       36.83       -5.55    111.00 o 
 -24   5   8      297.07      316.94     98.12 o 
 -23   5   8        0.28      -45.33     84.31 o 
 -22   5   8      102.49      101.12     87.77 o 
 -21   5   8       40.67       54.86     69.05 o 
 -20   5   8        1.30       30.34     65.94 o 
 -19   5   8       22.31       99.46     67.97 o 
 -18   5   8      160.96      241.61     69.21 o 
 -17   5   8       86.29       53.33     60.73 o 
 -16   5   8     1254.61     1256.61    140.66 o 
 -15   5   8       29.83       76.76     58.29 o 
 -14   5   8      378.21      344.39     67.93 o 
 -13   5   8      308.45      400.89     68.73 o 
 -12   5   8        2.31      102.14     58.19 o 
 -11   5   8      338.82      208.54     60.35 o 
 -10   5   8      348.71      271.06     82.99 o 
  -9   5   8      217.85      241.08     61.25 o 
  -8   5   8     2268.50     2197.50    138.99 o 
  -7   5   8       73.76      191.58     60.57 o 
  -6   5   8      507.97      362.37     64.13 o 
  -5   5   8       89.17      159.18     58.60 o 
  -4   5   8       77.17      187.79     63.50 o 
  -3   5   8        3.32      -62.31     53.61 o 
  -2   5   8     1003.38     1025.02     92.79 o 
  -1   5   8       29.88       92.14     57.42 o 
   0   5   8      314.01      309.45     64.11 o 
   1   5   8        1.06       -6.38     52.36 o 
   2   5   8      545.47      756.67     83.04 o 
   3   5   8      319.67      375.09     67.45 o 
   4   5   8       17.37       19.62     58.65 o 
   5   5   8      516.02      455.39     73.30 o 
   6   5   8     1760.93     1636.55    116.05 o 
   7   5   8      171.91       96.03     93.94 o 
   8   5   8     3177.04     3120.69    172.90 o 
   9   5   8       87.41       41.77     59.55 o 
  10   5   8      269.08       48.74     61.35 o 
  11   5   8        0.41       54.99     61.82 o 
  12   5   8       61.44      -24.19     60.10 o 
  13   5   8      374.35      473.48    151.53 o 
  14   5   8      985.46     1012.99    142.44 o 
  15   5   8       60.06       35.84     67.06 o 
  16   5   8     1239.90     1531.88    137.78 o 
  17   5   8       83.25       78.86     85.10 o 
  18   5   8      171.51      201.74     95.24 o 
  19   5   8      178.45       77.38     93.31 o 
  20   5   8      233.68      115.78     96.25 o 
  21   5   8       56.73      172.26    101.82 o 
  22   5   8      168.89       90.26    157.34 o 
 -26   6   8       44.68     -133.03    110.16 o 
 -25   6   8        0.21     -126.21     84.70 o 
 -24   6   8       72.13       39.39     79.56 o 
 -23   6   8       19.66       78.65     77.95 o 
 -22   6   8      490.90      688.30    100.98 o 
 -21   6   8      152.53      148.03     77.39 o 
 -20   6   8     1253.16     1581.41    131.48 o 
 -19   6   8       75.33       94.85     72.03 o 
 -18   6   8      284.53      312.24     79.00 o 
 -17   6   8       17.23      -12.12     82.21 o 
 -16   6   8      154.25      179.76     67.99 o 
 -15   6   8        3.62      -64.76     60.74 o 
 -14   6   8      616.37      564.56     82.81 o 
 -13   6   8      359.25      233.27     70.29 o 
 -12   6   8      304.61      672.10    125.39 o 
 -11   6   8        7.04        8.01     59.52 o 
 -10   6   8      704.93      717.85     95.12 o 
  -9   6   8        1.17      -32.00     54.15 o 
  -8   6   8       77.62      214.94     81.32 o 
  -7   6   8       49.65       84.94     77.13 o 
  -6   6   8      407.47      375.00     87.83 o 
  -5   6   8        1.45       68.19     74.75 o 
  -4   6   8      919.22     1061.07    108.48 o 
  -3   6   8       37.25       27.39     56.23 o 
  -2   6   8     1339.85     1298.71    105.36 o 
  -1   6   8      259.76      244.19     87.67 o 
   0   6   8        2.05       42.47     57.47 o 
   1   6   8      235.50      204.87     65.05 o 
   2   6   8       12.91       44.16     59.47 o 
   3   6   8       70.79       44.21     58.17 o 
   4   6   8     2708.49     2738.94    160.01 o 
   5   6   8       30.60      212.70     66.46 o 
   6   6   8     1209.08     1234.84    111.67 o 
   7   6   8      717.59      784.63     92.38 o 
   8   6   8      182.56      167.64     80.34 o 
   9   6   8       11.93       -3.51     76.91 o 
  10   6   8      617.86      646.80    123.23 o 
  11   6   8        2.97      100.71     85.12 o 
  12   6   8     1603.21     1508.41    120.95 o 
  13   6   8        3.09       27.33     67.11 o 
  14   6   8     1113.30     1045.50    122.56 o 
  15   6   8       59.67       77.29     89.29 o 
  16   6   8       44.89      -12.11     81.31 o 
  17   6   8      109.64      -25.38     88.58 o 
  18   6   8      561.54      608.19    113.87 o 
  19   6   8       16.66       61.65     93.49 o 
  20   6   8      729.37      843.45    131.71 o 
  21   6   8       35.71      274.36    163.94 o 
 -24   7   8        2.71        1.85    107.99 o 
 -23   7   8       90.25       74.61     82.01 o 
 -22   7   8        2.71        6.91     80.70 o 
 -21   7   8      104.13      -43.86     76.78 o 
 -20   7   8       46.82      214.17     84.05 o 
 -19   7   8       88.83       44.70     75.60 o 
 -18   7   8       94.44      199.07     80.87 o 
 -17   7   8        3.25      -61.87    137.97 o 
 -16   7   8        9.11      114.87     76.68 o 
 -15   7   8      347.12      350.33     83.11 o 
 -14   7   8       54.81      -89.28     62.11 o 
 -13   7   8       27.59       -8.14     64.81 o 
 -12   7   8        2.78        2.14     64.49 o 
 -11   7   8      119.85       55.04     75.52 o 
 -10   7   8        0.35       80.49     83.52 o 
  -9   7   8       40.35       91.88     82.42 o 
  -8   7   8      360.16      472.73    137.83 o 
  -7   7   8      224.74      176.43     84.37 o 
  -6   7   8      506.79      462.66    138.10 o 
  -5   7   8       22.27       17.50     72.39 o 
  -4   7   8      531.57      625.40    100.99 o 
  -3   7   8       69.11      101.31    102.30 o 
  -2   7   8      121.96      179.95     79.71 o 
  -1   7   8      567.13      564.40     80.31 o 
   0   7   8        8.19       41.13     63.18 o 
   1   7   8      130.50      201.29     95.00 o 
   2   7   8      178.04      193.83     82.08 o 
   3   7   8       11.56      -12.64     62.05 o 
   4   7   8      143.72       38.41     65.02 o 
   5   7   8        1.32       53.50     64.48 o 
   6   7   8       73.13       12.05     66.03 o 
   7   7   8      308.68      157.29     76.52 o 
   8   7   8        8.33      -82.45     61.33 o 
   9   7   8      517.82      663.09    162.05 o 
  10   7   8        1.83      -17.13     80.27 o 
  11   7   8       21.91       90.24    102.67 o 
  12   7   8      564.16      359.17    119.76 o 
  13   7   8       53.20      -55.11    157.78 o 
  14   7   8      328.15       49.18    109.83 o 
  15   7   8       52.59       21.56    112.23 o 
  16   7   8       33.10       55.66     92.33 o 
  17   7   8       33.00       52.14     93.05 o 
  18   7   8      213.82      257.17    103.24 o 
  19   7   8       51.15      326.98    177.32 o 
 -22   8   8       37.12      -21.94    107.67 o 
 -21   8   8       38.48        8.26    163.13 o 
 -20   8   8        4.01       47.45     80.85 o 
 -19   8   8       15.05     -103.81     71.96 o 
 -18   8   8      117.28      -11.31     78.70 o 
 -17   8   8      111.88      122.95     80.26 o 
 -16   8   8       12.49      -71.40     76.05 o 
 -15   8   8       30.32      -47.10     84.07 o 
 -14   8   8      252.76      286.36    103.25 o 
 -13   8   8       52.72      132.37     74.53 o 
 -12   8   8      674.10      417.44    117.94 o 
 -11   8   8        1.39      -92.62     84.24 o 
 -10   8   8      194.66       12.29     84.99 o 
  -9   8   8        1.09       53.00     87.65 o 
  -8   8   8       25.29     -123.10     82.07 o 
  -7   8   8       23.86      -54.77     84.13 o 
  -6   8   8       56.47      106.49     92.71 o 
  -5   8   8        0.94      182.08     85.33 o 
  -4   8   8      437.86      399.25     98.25 o 
  -3   8   8       68.75      172.98     88.58 o 
  -2   8   8      391.92      297.70    108.70 o 
  -1   8   8       66.91      121.97     88.84 o 
   0   8   8       16.38       21.49     81.36 o 
   1   8   8       34.76       54.04     77.53 o 
   2   8   8      708.82      753.45     93.94 o 
   3   8   8       49.45       97.65     70.07 o 
   4   8   8      729.59      645.52    163.19 o 
   5   8   8       70.33       44.60    100.11 o 
   6   8   8      858.73      917.13    103.40 o 
   7   8   8      258.17      285.96    131.43 o 
   8   8   8      103.33      112.23     84.93 o 
   9   8   8       82.52       88.05     86.25 o 
  10   8   8      770.91      653.66    141.61 o 
  11   8   8       80.62     -112.99     96.50 o 
  12   8   8     1730.43     1641.01    197.83 o 
  13   8   8       15.51     -155.83    103.89 o 
  14   8   8        6.37      173.35    119.93 o 
  15   8   8       12.93      152.04    123.80 o 
  16   8   8      104.38       52.80    167.15 o 
 -18   9   8      211.11       12.26    164.12 o 
 -17   9   8       18.60       93.48    102.61 o 
 -16   9   8      373.26      475.94    162.06 o 
 -15   9   8        6.83      -46.66     78.61 o 
 -14   9   8       21.25      -32.71     88.97 o 
 -13   9   8        1.24       14.89     93.36 o 
 -12   9   8        6.37       25.19    116.94 o 
 -11   9   8       11.90     -120.98     85.67 o 
 -10   9   8      316.72      308.16    102.96 o 
  -9   9   8       36.09       72.28     93.47 o 
  -8   9   8      209.01      298.28    218.00 o 
  -7   9   8       89.52       38.16     89.45 o 
  -6   9   8      519.91      646.02    114.81 o 
  -5   9   8       15.85      -15.73     98.86 o 
  -4   9   8      281.81       12.56    101.22 o 
  -3   9   8        2.05     -108.97     85.16 o 
  -2   9   8       12.82      195.22     94.63 o 
  -1   9   8       11.24        8.12     97.36 o 
   0   9   8      683.48      890.12    126.06 o 
   1   9   8      108.97      252.02    116.92 o 
   2   9   8      438.41      705.89    117.93 o 
   3   9   8       92.28       74.73     90.73 o 
   4   9   8      362.36      433.28    128.76 o 
   5   9   8       21.19       94.58    111.85 o 
   6   9   8       90.04      154.25     88.42 o 
   7   9   8      164.49        1.58     86.62 o 
   8   9   8       97.26       81.68     92.03 o 
   9   9   8        3.53       70.97     87.96 o 
  10   9   8      537.94      647.63    121.29 o 
  11   9   8      268.16      -20.47    118.81 o 
  12   9   8       75.53      151.30    199.26 o 
  13   9   8       18.28      -56.91    162.33 o 
 -13  10   8        1.33      292.73    174.64 o 
 -12  10   8       10.30        2.11    111.88 o 
 -11  10   8       66.98      -16.89     95.06 o 
 -10  10   8        3.35       23.46    117.67 o 
  -9  10   8       32.31      -39.28     90.75 o 
  -8  10   8        0.35      -10.12     90.91 o 
  -7  10   8        0.11       57.74     97.50 o 
  -6  10   8       39.87       69.52    121.75 o 
  -5  10   8      109.63       74.08     98.93 o 
  -4  10   8        1.24      -57.54     94.19 o 
  -3  10   8       81.02      155.26    103.22 o 
  -2  10   8       56.82      212.82    162.04 o 
  -1  10   8       62.54      -67.98     93.45 o 
   0  10   8        4.55       73.47    118.72 o 
   1  10   8        5.53      -36.20    160.01 o 
   2  10   8       33.90      -24.68    119.41 o 
   3  10   8      150.03      115.13    129.62 o 
   4  10   8      678.22      700.84    155.20 o 
   5  10   8      182.19       39.26    117.02 o 
   6  10   8       80.90      124.16    149.40 o 
   7  10   8        0.73      -94.37    157.52 o 
   8  10   8       27.78     -112.03    157.34 o 
 -28   1   9      151.28      152.53    126.92 o 
 -27   1   9      295.14      135.29    119.45 o 
 -26   1   9       29.99      -50.48     91.22 o 
 -25   1   9      134.86       30.67    168.60 o 
 -24   1   9        8.48       53.49     96.11 o 
 -23   1   9       12.72      -25.78    109.05 o 
 -22   1   9       15.03      117.39     81.32 o 
 -21   1   9      156.95      160.16     82.85 o 
 -20   1   9       77.87       65.72     63.52 o 
 -19   1   9       15.75      -99.68     66.46 o 
 -18   1   9      671.20      790.02     88.01 o 
 -17   1   9       93.98      126.23     60.40 o 
 -16   1   9      467.52      592.76     85.35 o 
 -15   1   9       81.32      106.64     57.54 o 
 -14   1   9      177.98      274.31     64.91 o 
 -13   1   9        3.18      147.09     73.05 o 
 -12   1   9     1313.42     1406.03    106.73 o 
 -11   1   9      147.87      128.75     99.82 o 
 -10   1   9     3392.28     3697.45    186.86 o 
  -9   1   9      262.23      352.06     63.03 o 
  -8   1   9     2882.80     3043.45    161.37 o 
  -7   1   9       17.57       63.56     56.13 o 
  -6   1   9      503.53      573.62     63.02 o 
  -5   1   9      294.68      425.46     79.97 o 
  -4   1   9     4940.40     4979.54    229.65 o 
  -3   1   9       86.58      241.09     60.55 o 
  -2   1   9     6505.72     6550.35    341.59 o 
  -1   1   9       42.54       90.87     68.96 o 
   0   1   9      830.01     1043.66    141.25 o 
   1   1   9        2.00      -11.62     53.23 o 
   2   1   9      313.13      479.65     72.60 o 
   3   1   9      100.51       49.77     56.73 o 
   4   1   9     2861.48     2715.03    236.75 o 
   5   1   9        0.55       59.92     90.60 o 
   6   1   9     4027.93     3887.37    238.01 o 
   7   1   9        1.95       47.23     58.93 o 
   8   1   9      970.25      959.29     94.91 o 
   9   1   9       95.49       95.97     63.35 o 
  10   1   9       93.50      104.19     70.03 o 
  11   1   9      132.74       74.30     67.40 o 
  12   1   9     1266.74     1326.79    114.98 o 
  13   1   9      207.50      199.37     73.61 o 
  14   1   9     3334.66     3256.67    189.57 o 
  15   1   9       11.61       49.82     70.78 o 
  16   1   9      800.36      831.35    101.21 o 
  17   1   9      352.60      463.92     92.33 o 
  18   1   9       25.12       18.62     76.21 o 
  19   1   9      257.81      115.78     83.01 o 
  20   1   9     1348.80     1481.55    216.36 o 
  21   1   9       57.87      218.12     86.39 o 
  22   1   9      702.44      818.88    139.58 o 
 -28   2   9      737.63      648.62    196.05 o 
 -27   2   9        6.69       64.09     96.31 o 
 -26   2   9       25.37       53.15     90.47 o 
 -25   2   9        0.45      -16.28     91.00 o 
 -24   2   9        5.48       24.02     85.47 o 
 -23   2   9       30.67        9.57     81.15 o 
 -22   2   9      538.38      527.42    100.07 o 
 -21   2   9        1.61      -57.27     74.60 o 
 -20   2   9      217.42      302.28     88.84 o 
 -19   2   9        2.04       87.54     71.28 o 
 -18   2   9       70.33      -44.11     66.86 o 
 -17   2   9        5.95      -77.49     51.66 o 
 -16   2   9      446.53      765.02     85.97 o 
 -15   2   9      108.99       25.78     57.60 o 
 -14   2   9     2018.90     2080.25    146.25 o 
 -13   2   9        1.03       -5.53     66.20 o 
 -12   2   9      453.15      425.45     82.50 o 
 -11   2   9        7.22      -12.83     55.33 o 
 -10   2   9      380.27      338.97     64.41 o 
  -9   2   9       66.34      114.59     48.47 o 
  -8   2   9     3177.60     3566.23    177.36 o 
  -7   2   9       10.68       87.68     54.59 o 
  -6   2   9     2890.21     3065.81    202.68 o 
  -5   2   9      638.69      789.76     83.10 o 
  -4   2   9     1621.50     1818.89    120.05 o 
  -3   2   9      192.28      160.96     86.38 o 
  -2   2   9        5.05      -29.03     50.88 o 
  -1   2   9       63.72      228.47     73.71 o 
   0   2   9       61.24       97.77     69.69 o 
   1   2   9       20.20       -6.66     61.69 o 
   2   2   9       85.32      109.87     71.10 o 
   3   2   9       71.31      118.67     58.10 o 
   4   2   9      344.75      294.83     66.83 o 
   5   2   9      215.75      271.48     65.75 o 
   6   2   9        1.55        7.42     62.28 o 
   7   2   9        4.56       41.38     59.48 o 
   8   2   9      124.07      184.12     64.37 o 
   9   2   9        0.16       75.27     78.87 o 
  10   2   9     1247.79     1472.79    202.21 o 
  11   2   9      206.80      266.62     72.56 o 
  12   2   9     1411.25     1596.67    127.52 o 
  13   2   9      254.24       86.51     70.97 o 
  14   2   9       80.68       47.77     70.73 o 
  15   2   9      217.25      250.60     79.25 o 
  16   2   9      626.74      707.97     98.85 o 
  17   2   9       76.98       60.95     80.77 o 
  18   2   9     2294.36     2457.52    168.81 o 
  19   2   9      272.91      473.94     95.28 o 
  20   2   9      275.62      288.32     88.42 o 
  21   2   9       45.75       77.80     80.29 o 
  22   2   9       60.81       -4.51    105.56 o 
 -27   3   9       54.30      322.17    175.53 o 
 -26   3   9        0.26       28.48    112.65 o 
 -25   3   9       72.35      113.53     96.26 o 
 -24   3   9      162.52       85.34     91.03 o 
 -23   3   9       29.01       25.98     82.01 o 
 -22   3   9      131.93      115.45     88.06 o 
 -21   3   9        2.04     -114.57     76.38 o 
 -20   3   9       97.52      110.65     79.55 o 
 -19   3   9       13.56       10.41     74.47 o 
 -18   3   9      157.97       40.94    110.31 o 
 -17   3   9      260.09      120.48    108.07 o 
 -16   3   9      121.54      161.35     76.17 o 
 -15   3   9       42.90      -75.17     62.30 o 
 -14   3   9        7.23      -20.40     54.07 o 
 -13   3   9      135.42       95.01     62.49 o 
 -12   3   9      438.26      387.58     75.65 o 
 -11   3   9      121.45      120.12     51.63 o 
 -10   3   9       19.76        5.22     47.26 o 
  -9   3   9      174.24      199.58     52.19 o 
  -8   3   9       59.44       71.20     56.30 o 
  -7   3   9       29.76       18.59     53.28 o 
  -6   3   9      405.22      425.41     67.49 o 
  -5   3   9        0.29      -36.12     93.70 o 
  -4   3   9       49.99       78.89     58.35 o 
  -3   3   9       67.32       76.41     55.76 o 
  -2   3   9       82.09      -34.77     52.07 o 
  -1   3   9       69.81       61.52     72.51 o 
   0   3   9      166.13      281.84     80.47 o 
   1   3   9      484.17      573.32     93.01 o 
   2   3   9      578.99      462.67     91.19 o 
   3   3   9        7.66      -77.55     66.70 o 
   4   3   9      957.62      879.75    110.06 o 
   5   3   9       41.89       64.08     85.40 o 
   6   3   9       38.03      -48.48     56.04 o 
   7   3   9      267.64      134.12     64.87 o 
   8   3   9      131.17       91.94     68.46 o 
   9   3   9      144.97       81.61     64.70 o 
  10   3   9       85.16      181.45     69.64 o 
  11   3   9        2.87      -77.51     61.26 o 
  12   3   9      272.39      320.19     76.68 o 
  13   3   9       33.84       77.06     67.32 o 
  14   3   9        1.46      -76.88     78.09 o 
  15   3   9       18.46      107.29     75.71 o 
  16   3   9        8.46      -64.58    108.37 o 
  17   3   9      102.39       26.49     75.88 o 
  18   3   9        2.61      -21.52     71.85 o 
  19   3   9       65.86       24.17     76.92 o 
  20   3   9       82.61      -21.99     76.63 o 
  21   3   9       68.10       58.94    109.15 o 
 -26   4   9        0.80        1.53    103.07 o 
 -25   4   9       44.18       88.70     93.66 o 
 -24   4   9      120.28      182.62     96.65 o 
 -23   4   9       24.58      149.92     91.71 o 
 -22   4   9      744.28      638.71    112.19 o 
 -21   4   9       10.17      161.39     89.71 o 
 -20   4   9      397.57      400.88    107.00 o 
 -19   4   9       53.04       68.72     81.15 o 
 -18   4   9      359.00      214.82     84.38 o 
 -17   4   9      155.95      201.80    163.31 o 
 -16   4   9       34.86       10.46     89.66 o 
 -15   4   9      320.51      297.10     91.01 o 
 -14   4   9     1655.35     1636.76    174.18 o 
 -13   4   9      101.19       30.96     71.87 o 
 -12   4   9     1945.59     1664.15    149.48 o 
 -11   4   9        1.26      123.94     50.81 o 
 -10   4   9       32.70      -19.54     45.56 o 
  -9   4   9        3.26        9.50     55.33 o 
  -8   4   9      836.44      741.87    136.92 o 
  -7   4   9       18.97       97.28     57.73 o 
  -6   4   9     1860.22     1714.62    121.01 o 
  -5   4   9       84.76      135.61     63.32 o 
  -4   4   9     1063.42     1007.09    141.74 o 
  -3   4   9       14.39       -1.91     53.90 o 
  -2   4   9      416.52      378.58     71.53 o 
  -1   4   9      540.19      498.41    110.07 o 
   0   4   9     3198.67     3160.79    175.75 o 
   1   4   9      329.19      301.72     68.06 o 
   2   4   9      966.90     1014.21    117.86 o 
   3   4   9        0.13       84.61     73.96 o 
   4   4   9      509.33      572.92     98.73 o 
   5   4   9        2.79       15.93     72.77 o 
   6   4   9        5.03       11.16     73.94 o 
   7   4   9      291.20      452.87    125.92 o 
   8   4   9      559.86      689.69    108.20 o 
   9   4   9        9.98       23.22     77.14 o 
  10   4   9     1395.75     1335.70    114.37 o 
  11   4   9       21.28       85.84     67.58 o 
  12   4   9      840.14      896.36    109.33 o 
  13   4   9      450.89      545.29     87.25 o 
  14   4   9      139.18      189.78     76.01 o 
  15   4   9       50.88      112.74     76.93 o 
  16   4   9      961.05     1286.00    200.99 o 
  17   4   9       46.76       65.24     78.54 o 
  18   4   9      807.28      919.16    122.64 o 
  19   4   9       69.88       46.26     83.27 o 
  20   4   9      491.40      329.30    171.07 o 
 -25   5   9       10.67      -92.77    101.04 o 
 -24   5   9      177.78      244.40     99.29 o 
 -23   5   9       39.97      162.22     96.54 o 
 -22   5   9        0.67      -36.57     86.07 o 
 -21   5   9      197.19      116.35     89.52 o 
 -20   5   9       12.96      -42.77    106.64 o 
 -19   5   9      161.15      213.25    122.96 o 
 -18   5   9       54.60      -11.95    110.33 o 
 -17   5   9       41.07      -71.99     62.75 o 
 -16   5   9      160.44      145.70     70.43 o 
 -15   5   9      106.88       13.82     61.20 o 
 -14   5   9       20.18      121.70     65.86 o 
 -13   5   9       30.66      163.75     66.59 o 
 -12   5   9     1059.35     1001.32     99.10 o 
 -11   5   9      172.63       35.21     92.01 o 
 -10   5   9     2184.31     2391.01    206.43 o 
  -9   5   9      181.90       -9.18     81.34 o 
  -8   5   9     1163.50     1414.12    198.82 o 
  -7   5   9       35.36       60.27     61.55 o 
  -6   5   9      142.48      189.71     64.67 o 
  -5   5   9        6.10      -20.99     56.02 o 
  -4   5   9      229.14      268.00    100.52 o 
  -3   5   9       16.61       45.82     60.26 o 
  -2   5   9      962.15      990.96     95.42 o 
  -1   5   9      264.20      245.95     68.24 o 
   0   5   9      726.43      894.11    121.60 o 
   1   5   9      211.79      234.20     69.60 o 
   2   5   9      137.55      196.01    103.89 o 
   3   5   9      202.14       99.45     76.90 o 
   4   5   9       60.96       90.07    100.54 o 
   5   5   9       63.67       29.84    119.76 o 
   6   5   9      241.01      332.51     93.54 o 
   7   5   9       34.32       55.99     79.61 o 
   8   5   9      243.17      267.71     90.46 o 
   9   5   9      145.23       94.19     83.40 o 
  10   5   9      488.21      356.34    182.34 o 
  11   5   9       36.70       91.79     86.76 o 
  12   5   9      957.35     1128.61    150.62 o 
  13   5   9       59.84       83.09     71.42 o 
  14   5   9      663.12      897.50    104.75 o 
  15   5   9      101.58       68.95     75.01 o 
  16   5   9      407.85      520.28     94.47 o 
  17   5   9       35.46       35.46     87.24 o 
  18   5   9      196.65       -3.13    106.69 o 
  19   5   9       30.23      -39.42    136.64 o 
 -23   6   9       75.80     -118.27    144.67 o 
 -22   6   9        0.89       15.61     95.37 o 
 -21   6   9       84.62      -10.16     93.43 o 
 -20   6   9      209.74      170.37     94.57 o 
 -19   6   9        3.82      -18.52     78.20 o 
 -18   6   9       17.14      141.81     79.37 o 
 -17   6   9        1.83     -102.52     68.35 o 
 -16   6   9       73.44       46.81     72.87 o 
 -15   6   9        2.07       31.99     67.62 o 
 -14   6   9      230.01      135.01     75.60 o 
 -13   6   9       46.68       32.01     67.69 o 
 -12   6   9        7.74        0.69     82.08 o 
 -11   6   9      201.30      125.11     84.69 o 
 -10   6   9       45.68       -9.73     76.03 o 
  -9   6   9      243.41      246.91     88.25 o 
  -8   6   9      125.65      108.43    109.56 o 
  -7   6   9      143.09      147.59    143.53 o 
  -6   6   9      505.88      537.92    102.02 o 
  -5   6   9       52.21       15.39     81.47 o 
  -4   6   9      225.04       71.77     63.30 o 
  -3   6   9       95.27       63.45     62.86 o 
  -2   6   9      187.14      173.32     70.52 o 
  -1   6   9       16.70       40.43     69.92 o 
   0   6   9        4.27        9.76     61.14 o 
   1   6   9      375.96      582.50     83.70 o 
   2   6   9      330.79      315.33     77.39 o 
   3   6   9      145.20      171.29     70.01 o 
   4   6   9       46.70       46.27     80.29 o 
   5   6   9       86.98      -10.59     77.09 o 
   6   6   9      223.00      101.02     86.38 o 
   7   6   9        4.60      184.66    115.87 o 
   8   6   9      814.55      780.38    118.07 o 
   9   6   9       19.26      -32.32     91.42 o 
  10   6   9       16.98       56.02     84.92 o 
  11   6   9       52.14       -5.76     84.42 o 
  12   6   9        0.46       38.47    107.86 o 
  13   6   9       21.32      151.30    118.19 o 
  14   6   9       48.74       74.32    105.82 o 
  15   6   9       47.16      126.49    258.57 o 
  16   6   9       21.22      187.02    143.24 o 
  17   6   9       77.06       77.78    140.57 o 
 -21   7   9        7.73       78.69    105.61 o 
 -20   7   9       40.37     -169.14    167.77 o 
 -19   7   9        8.28      122.29     85.41 o 
 -18   7   9       76.83      -22.97     96.58 o 
 -17   7   9       28.47       90.51     81.83 o 
 -16   7   9      612.03      866.22    157.17 o 
 -15   7   9       16.89      125.01    108.58 o 
 -14   7   9      224.94      344.28    117.31 o 
 -13   7   9        8.96      -44.30     86.20 o 
 -12   7   9       40.22      144.33     90.55 o 
 -11   7   9        0.20     -122.12     81.41 o 
 -10   7   9     1229.79     1391.18    144.18 o 
  -9   7   9        1.96      156.65     94.07 o 
  -8   7   9     1254.17     1298.06    230.86 o 
  -7   7   9       66.27      -38.59     82.96 o 
  -6   7   9       46.40      197.01     91.22 o 
  -5   7   9        0.36       49.75     84.53 o 
  -4   7   9      372.14      427.46    100.66 o 
  -3   7   9       78.98       71.93     85.72 o 
  -2   7   9      873.02      818.70    117.74 o 
  -1   7   9        4.45      -44.12     82.50 o 
   0   7   9      234.86      401.93     83.51 o 
   1   7   9        2.32       19.35     68.06 o 
   2   7   9       57.95       89.36     93.23 o 
   3   7   9       23.21       14.03     66.79 o 
   4   7   9      186.43       87.21     70.13 o 
   5   7   9        2.55      -41.76     75.03 o 
   6   7   9      722.43      954.83    141.84 o 
   7   7   9      120.61        6.12     82.28 o 
   8   7   9       20.43       -4.82     85.20 o 
   9   7   9        0.51       85.10     91.66 o 
  10   7   9      205.45       38.26    106.75 o 
  11   7   9        0.71      -89.57    103.82 o 
  12   7   9      219.01      404.13    134.70 o 
  13   7   9       87.49      237.19    129.69 o 
  14   7   9      586.76      763.49    211.21 o 
 -18   8   9       17.21     -102.14    104.29 o 
 -17   8   9        0.31       41.44    110.10 o 
 -16   8   9       37.55       21.95     94.40 o 
 -15   8   9      108.17      -28.76    104.28 o 
 -14   8   9      194.07      356.04    126.65 o 
 -13   8   9       53.79      -54.20    123.87 o 
 -12   8   9        2.35     -101.07     87.52 o 
 -11   8   9        8.79       62.97     98.73 o 
 -10   8   9       73.96      150.12     99.70 o 
  -9   8   9        0.28      -24.38     89.90 o 
  -8   8   9        3.91      -89.44     89.88 o 
  -7   8   9      103.47      308.91    101.28 o 
  -6   8   9      129.16      126.71     93.98 o 
  -5   8   9      379.02      168.18     93.44 o 
  -4   8   9        5.03       -2.66     89.31 o 
  -3   8   9        0.83      -35.04    106.06 o 
  -2   8   9       46.27      162.88     94.31 o 
  -1   8   9       14.51       28.52     93.30 o 
   0   8   9        3.97     -114.84    108.53 o 
   1   8   9       78.41       68.81     88.96 o 
   2   8   9       18.69        4.37     84.67 o 
   3   8   9      106.82      124.13     78.16 o 
   4   8   9      190.71      228.74     81.30 o 
   5   8   9       83.52       99.73     74.97 o 
   6   8   9       71.70       40.34     77.16 o 
   7   8   9        0.74      -86.56    100.26 o 
   8   8   9      143.16      165.06    117.88 o 
   9   8   9       32.91      116.54    167.42 o 
  10   8   9       28.63      -45.17    136.64 o 
  11   8   9       19.84     -165.54    141.64 o 
 -13   9   9       48.96     -218.08    145.38 o 
 -12   9   9       51.93       44.86     98.60 o 
 -11   9   9       39.00      102.31    100.83 o 
 -10   9   9      169.59       38.20     94.74 o 
  -9   9   9        1.47      -79.70     90.54 o 
  -8   9   9        2.84      -82.86     92.32 o 
  -7   9   9       82.70      -44.30     98.49 o 
  -6   9   9        2.29       44.26    103.26 o 
  -5   9   9       93.30      294.75    101.41 o 
  -4   9   9       13.78     -107.55     84.20 o 
  -3   9   9       18.76       78.70     96.75 o 
  -2   9   9       40.27     -132.35     88.24 o 
  -1   9   9       58.11      130.97     99.43 o 
   0   9   9      143.23      222.15    103.40 o 
   1   9   9        0.58       23.92     97.79 o 
   2   9   9       24.95      141.58    101.68 o 
   3   9   9        2.65      -70.48     95.62 o 
   4   9   9       13.32       37.47    213.44 o 
   5   9   9       15.55       -3.57    164.12 o 
   6   9   9       66.35       -8.38    152.70 o 
   7   9   9        2.10      -58.15    147.35 o 
 -25   0  10      184.54      428.48    191.59 o 
 -24   0  10      541.09      384.42    193.91 o 
 -23   0  10        1.33      112.38    162.69 o 
 -22   0  10      351.22      422.46    140.57 o 
 -21   0  10      153.11      234.77    107.09 o 
 -20   0  10       82.21       59.40    104.92 o 
 -19   0  10       41.19       88.97     99.75 o 
 -18   0  10     1043.58     1311.98    164.94 o 
 -17   0  10      183.91      372.84    110.20 o 
 -16   0  10      963.94      912.78    197.74 o 
 -15   0  10        2.61       30.02    150.65 o 
 -14   0  10      791.61      828.77    209.51 o 
 -13   0  10       25.90      -74.90     83.30 o 
 -12   0  10      469.18      565.37    218.88 o 
 -11   0  10       14.47      -47.72    106.94 o 
 -10   0  10      326.43      102.18     90.52 o 
  -9   0  10       94.12      128.72    103.02 o 
  -8   0  10     3155.99     3420.20    385.85 o 
  -7   0  10      405.41      252.77    143.60 o 
  -6   0  10      691.56      496.45    161.62 o 
  -5   0  10      625.67      390.84    150.20 o 
  -4   0  10     4062.44     3046.84    357.84 o 
  -3   0  10       11.41       12.31    127.55 o 
  -2   0  10      311.37      170.54    131.83 o 
  -1   0  10      116.59        4.10    123.98 o 
   0   0  10      857.65      760.10    180.35 o 
   1   0  10       58.70      -26.16     88.69 o 
   2   0  10     1339.01     1432.70    418.58 o 
   3   0  10      750.07      592.28    140.48 o 
   4   0  10      113.29      -88.85    103.46 o 
   5   0  10        5.86      -35.72     89.88 o 
   6   0  10     1752.55     1916.98    196.50 o 
   7   0  10      113.28      214.31    129.87 o 
   8   0  10     2948.37     3100.38    259.29 o 
   9   0  10       15.69       97.05    101.66 o 
  10   0  10      926.21     1128.26    159.60 o 
  11   0  10      843.60      776.90    141.51 o 
  12   0  10      251.28      268.08    168.49 o 
  13   0  10      230.56      280.42    124.34 o 
  14   0  10     2555.86     2345.67    229.59 o 
  15   0  10      103.39       87.34    111.20 o 
  16   0  10      510.18      538.04    181.69 o 
  17   0  10        1.60      -24.76    118.36 o 
  18   0  10       59.83      177.07    116.91 o 
  19   0  10      106.22      266.87    171.07 o 
 -25   1  10        0.02       30.06     93.19 o 
 -24   1  10        1.04       38.05     94.41 o 
 -23   1  10        0.75       33.92     88.58 o 
 -22   1  10       23.86      -29.64     96.25 o 
 -21   1  10        0.50     -121.63     81.09 o 
 -20   1  10      306.30      226.43    111.41 o 
 -19   1  10       14.09       45.59     69.10 o 
 -18   1  10       54.54       -2.52     65.70 o 
 -17   1  10       44.08       47.16     68.09 o 
 -16   1  10       12.78       18.16     65.83 o 
 -15   1  10      270.85      137.21     66.75 o 
 -14   1  10      416.18      509.81     79.93 o 
 -13   1  10       76.44       40.29     60.01 o 
 -12   1  10     1031.19     1064.66    112.54 o 
 -11   1  10        0.38       -9.90     59.58 o 
 -10   1  10      199.19      149.50     64.97 o 
  -9   1  10     1006.34      991.12    124.00 o 
  -8   1  10      254.96      156.64     73.10 o 
  -7   1  10      695.74      807.24    148.64 o 
  -6   1  10      142.20       77.39     85.38 o 
  -5   1  10        1.99     -106.61     79.50 o 
  -4   1  10      175.09       18.12    133.34 o 
  -3   1  10      422.14      416.65    106.47 o 
  -2   1  10      219.81      185.90     79.59 o 
  -1   1  10       75.47       -6.19     88.33 o 
   0   1  10       19.64      -52.48     69.10 o 
   1   1  10      155.44        6.52     72.38 o 
   2   1  10     1373.22     1708.79    151.41 o 
   3   1  10       54.84      209.60     82.66 o 
   4   1  10      563.83      618.87     86.02 o 
   5   1  10      195.58      138.06     68.19 o 
   6   1  10        3.64       -4.76     63.53 o 
   7   1  10       10.49       32.44     73.30 o 
   8   1  10       22.79      -63.11     65.82 o 
   9   1  10      183.12      181.95     75.97 o 
  10   1  10      586.02      487.64     86.85 o 
  11   1  10       57.26      -19.98     70.05 o 
  12   1  10      371.42      394.27     85.08 o 
  13   1  10      192.30      157.70     76.89 o 
  14   1  10       72.29      187.55     79.69 o 
  15   1  10       91.51      117.89     78.73 o 
  16   1  10      127.50      131.80     76.85 o 
  17   1  10        0.56       89.20     90.97 o 
  18   1  10        6.09      -26.79     78.57 o 
  19   1  10        1.41      223.60    121.09 o 
 -25   2  10       42.04       96.90    121.20 o 
 -24   2  10      127.86        6.69     97.35 o 
 -23   2  10        0.71      143.07     96.12 o 
 -22   2  10      271.34      274.06    101.69 o 
 -21   2  10       86.95      144.05     93.84 o 
 -20   2  10        0.02      -53.53     79.60 o 
 -19   2  10       39.13      -19.21     78.16 o 
 -18   2  10      252.73      215.42     84.65 o 
 -17   2  10       35.68      -52.35     73.77 o 
 -16   2  10      730.33      783.62    102.55 o 
 -15   2  10       42.76      126.83     67.06 o 
 -14   2  10      233.68      216.48     69.42 o 
 -13   2  10       28.85        8.73     61.09 o 
 -12   2  10        2.51       14.21     61.78 o 
 -11   2  10      177.82      191.67     78.98 o 
 -10   2  10       78.28      160.46     80.75 o 
  -9   2  10       79.27      105.84     70.70 o 
  -8   2  10      579.46      621.39     96.84 o 
  -7   2  10      268.97      326.17    116.32 o 
  -6   2  10     1025.89     1108.83    186.76 o 
  -5   2  10      369.71      497.35    135.43 o 
  -4   2  10        4.98      -98.66     65.77 o 
  -3   2  10        0.70      -36.40     67.44 o 
  -2   2  10      141.45       96.37     83.66 o 
  -1   2  10        1.13       82.99    115.43 o 
   0   2  10      341.67      333.31     88.76 o 
   1   2  10        0.04      -41.54     72.56 o 
   2   2  10      117.84       92.54     80.90 o 
   3   2  10       98.34       77.86     86.55 o 
   4   2  10       47.45       -5.45     76.20 o 
   5   2  10      501.51      410.23     95.23 o 
   6   2  10      873.97      778.24    114.20 o 
   7   2  10       81.14       72.31     71.07 o 
   8   2  10      778.84      813.99     97.41 o 
   9   2  10      414.99      526.05     87.97 o 
  10   2  10       12.92        7.65     68.76 o 
  11   2  10        2.89      111.24     74.75 o 
  12   2  10      248.65      190.49     79.23 o 
  13   2  10       80.06     -103.77     71.70 o 
  14   2  10      252.18      147.77    132.06 o 
  15   2  10      112.09       82.59     79.08 o 
  16   2  10      273.96      325.29     90.04 o 
  17   2  10       39.26       86.42     78.56 o 
  18   2  10       13.26     -106.31     88.93 o 
 -24   3  10       74.91      182.36    118.36 o 
 -23   3  10        0.40      188.30    100.08 o 
 -22   3  10      155.05      150.86     97.06 o 
 -21   3  10      130.33      158.95    113.95 o 
 -20   3  10      266.30      272.19     98.42 o 
 -19   3  10       29.26      -52.38     78.14 o 
 -18   3  10      170.31       47.91     86.38 o 
 -17   3  10      115.74       34.76     79.64 o 
 -16   3  10      359.08      391.70     94.88 o 
 -15   3  10        9.45      -85.64     69.73 o 
 -14   3  10     1578.42     1781.91    148.49 o 
 -13   3  10      483.76      315.41     76.34 o 
 -12   3  10     1182.04     1246.47    134.86 o 
 -11   3  10      121.53       31.61     68.23 o 
 -10   3  10       36.67       38.32     71.37 o 
  -9   3  10       56.04      -43.19     66.55 o 
  -8   3  10        0.41      -37.37     57.80 o 
  -7   3  10        1.55       69.53     62.95 o 
  -6   3  10     1245.89     1470.35    146.40 o 
  -5   3  10      139.12      284.01     68.57 o 
  -4   3  10     1535.65     1743.36    127.41 o 
  -3   3  10      563.35      512.26     97.15 o 
  -2   3  10      353.94      165.77     82.19 o 
  -1   3  10       28.08      119.77     81.17 o 
   0   3  10       63.75       39.41     78.63 o 
   1   3  10        1.14      -38.73     76.04 o 
   2   3  10     1129.14      959.88    206.44 o 
   3   3  10      172.04      192.36     87.68 o 
   4   3  10     2419.61     2269.15    181.80 o 
   5   3  10       24.93       67.68     83.43 o 
   6   3  10     1220.10     1126.13    132.89 o 
   7   3  10      470.67      459.88    103.00 o 
   8   3  10      951.35      961.33    126.21 o 
   9   3  10       75.69      116.76    109.89 o 
  10   3  10     1945.47     1783.33    165.21 o 
  11   3  10       26.11       41.16     79.05 o 
  12   3  10     1429.37     1605.79    136.54 o 
  13   3  10       22.63       81.14     78.08 o 
  14   3  10      222.04      333.49     88.47 o 
  15   3  10       91.90      112.27    118.52 o 
  16   3  10       23.45      -93.02     72.54 o 
  17   3  10      121.54        0.13    104.05 o 
 -23   4  10       99.10      220.90    122.91 o 
 -22   4  10       77.14      246.84    132.29 o 
 -21   4  10        1.74      -60.75     87.41 o 
 -20   4  10       21.24      -41.03     85.19 o 
 -19   4  10       12.28        3.11     85.35 o 
 -18   4  10       57.24     -114.68    188.49 o 
 -17   4  10       86.50      134.68     83.33 o 
 -16   4  10      406.98      505.89     98.78 o 
 -15   4  10      419.08      539.65    101.03 o 
 -14   4  10        3.05       50.41    105.30 o 
 -13   4  10        0.13      -70.66     91.84 o 
 -12   4  10       95.78      159.67    156.53 o 
 -11   4  10      213.99      240.85     85.94 o 
 -10   4  10        9.55       32.72     62.56 o 
  -9   4  10      166.48      169.68     68.55 o 
  -8   4  10       14.75      164.27     66.14 o 
  -7   4  10        2.44       56.65     63.15 o 
  -6   4  10      116.42       69.04     64.32 o 
  -5   4  10       45.33       55.81     62.92 o 
  -4   4  10       15.06       98.96     66.69 o 
  -3   4  10        0.89      -45.06     61.35 o 
  -2   4  10        1.58        3.48     77.84 o 
  -1   4  10      384.64      385.58     94.03 o 
   0   4  10      144.23      147.75     99.85 o 
   1   4  10        4.39       28.99     77.49 o 
   2   4  10      198.05      154.01     85.47 o 
   3   4  10        0.37      -26.23     81.04 o 
   4   4  10      449.34      494.61    104.49 o 
   5   4  10       47.27       41.89    107.63 o 
   6   4  10      390.41      463.32    103.92 o 
   7   4  10      143.19      130.55     97.09 o 
   8   4  10      338.70      322.82    100.57 o 
   9   4  10      219.59      282.78    164.91 o 
  10   4  10      162.63       87.80     91.37 o 
  11   4  10       16.77      257.30    100.46 o 
  12   4  10       15.67       -7.60     86.38 o 
  13   4  10       29.65       17.84    155.91 o 
  14   4  10        1.91      121.07     93.05 o 
  15   4  10        2.34       12.60     77.82 o 
  16   4  10       83.07       94.57    174.82 o 
 -21   5  10       20.69      -36.45     87.44 o 
 -20   5  10      300.95      348.61    126.95 o 
 -19   5  10       59.05       51.01     97.17 o 
 -18   5  10       24.29      -70.83     84.46 o 
 -17   5  10        4.33       16.00     85.88 o 
 -16   5  10        9.53       17.82     81.81 o 
 -15   5  10       48.16      143.48    290.68 o 
 -14   5  10      160.25      212.44    117.85 o 
 -13   5  10       44.22      -72.15     77.74 o 
 -12   5  10      116.17      -48.92     81.39 o 
 -11   5  10       36.60       93.49    113.44 o 
 -10   5  10       88.64      -37.78     79.85 o 
  -9   5  10       34.05       97.90     99.53 o 
  -8   5  10      125.65      154.58     87.55 o 
  -7   5  10        0.37       27.78    117.42 o 
  -6   5  10      679.79      656.94     89.57 o 
  -5   5  10       23.88      -57.30     64.10 o 
  -4   5  10      244.50      240.99     74.99 o 
  -3   5  10       52.19      -21.97     65.65 o 
  -2   5  10      595.29      693.35     91.30 o 
  -1   5  10        0.74        3.51    156.26 o 
   0   5  10       41.11      -24.08     80.00 o 
   1   5  10      220.88       52.42    116.29 o 
   2   5  10      829.72      927.72    189.53 o 
   3   5  10        1.04       17.35     83.36 o 
   4   5  10      570.49      417.49    104.01 o 
   5   5  10        4.38       17.73     84.17 o 
   6   5  10       80.88      197.01     92.10 o 
   7   5  10       25.67       78.76     86.44 o 
   8   5  10      131.29      195.29     98.28 o 
   9   5  10      245.79      220.54    152.70 o 
  10   5  10      582.10      721.83    121.80 o 
  11   5  10        8.25     -127.95     85.30 o 
  12   5  10      862.41     1009.28    149.00 o 
  13   5  10       14.96       45.64     95.96 o 
  14   5  10        8.06      175.89    180.53 o 
 -19   6  10       23.68       -0.71    139.68 o 
 -18   6  10      308.05      577.11    112.93 o 
 -17   6  10      352.17      355.02    132.25 o 
 -16   6  10      367.20      384.45    110.90 o 
 -15   6  10        1.66      -58.42     88.96 o 
 -14   6  10       90.22        6.83     94.19 o 
 -13   6  10        1.13      -20.14    112.34 o 
 -12   6  10        0.27       10.29     95.47 o 
 -11   6  10        5.37     -173.86    140.04 o 
 -10   6  10      227.72      347.35    132.16 o 
  -9   6  10       81.78      184.55    109.88 o 
  -8   6  10      198.89      157.44     93.86 o 
  -7   6  10      107.38       73.32    131.73 o 
  -6   6  10       27.90       -0.39     80.96 o 
  -5   6  10       33.77       94.09     88.59 o 
  -4   6  10       47.39      -16.41     83.62 o 
  -3   6  10       69.89       86.57     73.14 o 
  -2   6  10      204.63      484.24     86.75 o 
  -1   6  10       62.89       59.02     70.44 o 
   0   6  10     1713.76     2034.16    328.55 o 
   1   6  10       89.18      107.52    124.97 o 
   2   6  10      660.77      938.66    158.39 o 
   3   6  10       54.75       28.95    150.01 o 
   4   6  10        5.47      114.91     94.03 o 
   5   6  10        5.97      -53.98     83.32 o 
   6   6  10      343.17      212.13     96.72 o 
   7   6  10        1.11       37.74     87.65 o 
   8   6  10      931.03      986.65    137.24 o 
   9   6  10      177.69      -43.94     91.97 o 
  10   6  10      275.91      279.97    107.48 o 
  11   6  10       47.17     -129.80     86.54 o 
  12   6  10        5.07      133.66    121.53 o 
 -16   7  10        0.07      177.32    168.04 o 
 -15   7  10      111.20      284.72    134.56 o 
 -14   7  10        5.19       29.59     96.04 o 
 -13   7  10       10.46      -19.43    124.63 o 
 -12   7  10       65.27      -48.21    102.98 o 
 -11   7  10       65.16       11.94     88.95 o 
 -10   7  10       52.39      -16.25     89.44 o 
  -9   7  10        1.33       53.28     94.60 o 
  -8   7  10        5.36       12.27     93.41 o 
  -7   7  10       20.75      -47.58     92.68 o 
  -6   7  10        0.06       99.58     93.62 o 
  -5   7  10      390.70      277.83    119.18 o 
  -4   7  10        0.40      -46.11     87.81 o 
  -3   7  10        4.24       48.18     93.23 o 
  -2   7  10       70.60      181.29     99.71 o 
  -1   7  10       32.16       85.01     88.54 o 
   0   7  10       81.24       85.56     87.95 o 
   1   7  10        0.60       29.57    107.19 o 
   2   7  10        7.19        5.52     86.48 o 
   3   7  10       51.35      -48.71     86.13 o 
   4   7  10        3.30     -126.50     84.34 o 
   5   7  10       41.27       62.04    139.94 o 
   6   7  10       23.17       47.41     94.84 o 
   7   7  10        0.92      102.72    146.31 o 
   8   7  10        1.53      -12.71    123.37 o 
   9   7  10       15.18     -104.17    108.13 o 
 -11   8  10        1.38       32.27    120.87 o 
 -10   8  10      110.81      -72.16    207.91 o 
  -9   8  10        2.58       47.63     97.70 o 
  -8   8  10      196.62      255.67    103.45 o 
  -7   8  10       53.33      211.49    102.91 o 
  -6   8  10      266.40      260.70    105.09 o 
  -5   8  10        0.70     -134.09     89.39 o 
  -4   8  10       44.76       80.19     96.42 o 
  -3   8  10      142.16       12.78     90.53 o 
  -2   8  10      357.44      362.66    110.22 o 
  -1   8  10        2.42       21.28     90.38 o 
   0   8  10      327.88      448.51    111.33 o 
   1   8  10        8.24     -133.41     88.94 o 
   2   8  10       22.70      -60.55     92.18 o 
   3   8  10       17.41     -143.07    151.81 o 
   4   8  10       82.58      -42.68    113.38 o 
 -21   1  11       27.55      -23.68     94.85 o 
 -20   1  11       13.50     -135.39     90.26 o 
 -19   1  11       65.58      169.20    100.75 o 
 -18   1  11      140.85      196.79     82.37 o 
 -17   1  11        0.57      -61.72     68.79 o 
 -16   1  11      421.98      451.51     88.90 o 
 -15   1  11       74.64      -12.89     71.37 o 
 -14   1  11      390.79      353.61     83.92 o 
 -13   1  11       10.01       22.19     81.14 o 
 -12   1  11      144.95      124.37     81.10 o 
 -11   1  11        9.03      228.77     89.35 o 
 -10   1  11      269.66      368.42    127.55 o 
  -9   1  11      163.05      260.08    109.35 o 
  -8   1  11      962.86     1087.47    159.68 o 
  -7   1  11       95.79       45.35    103.69 o 
  -6   1  11     1179.99      762.78    139.73 o 
  -5   1  11        6.57       74.18    140.48 o 
  -4   1  11        9.32      163.59    110.08 o 
  -3   1  11      430.20      468.21    118.43 o 
  -2   1  11     1141.30     1126.61    165.29 o 
  -1   1  11        1.34       74.00    154.48 o 
   0   1  11     2071.22     1727.45    344.91 o 
   1   1  11       16.61      144.47    109.66 o 
   2   1  11      886.05     1091.00    180.59 o 
   3   1  11       36.47      -78.11    132.69 o 
   4   1  11       13.68       56.63     88.08 o 
   5   1  11      177.89       98.48     91.00 o 
   6   1  11      274.02      448.97    109.25 o 
   7   1  11        4.66       44.74     90.44 o 
   8   1  11      613.25      598.24    114.66 o 
   9   1  11       11.90       59.84     78.15 o 
  10   1  11      529.00      551.76    114.53 o 
  11   1  11       54.23      -41.09     74.36 o 
  12   1  11      216.91      176.24    109.35 o 
  13   1  11       52.54       -1.48    117.95 o 
  14   1  11        9.14       13.17    103.46 o 
 -21   2  11       43.55       96.98    105.35 o 
 -20   2  11      254.08      335.63    107.66 o 
 -19   2  11       21.00       40.42     94.33 o 
 -18   2  11      343.64      229.12    136.75 o 
 -17   2  11        0.60       93.91     98.18 o 
 -16   2  11      148.67      163.46    135.78 o 
 -15   2  11        0.21      -60.04     78.75 o 
 -14   2  11       48.36      -26.07     94.18 o 
 -13   2  11       51.42       42.14    107.14 o 
 -12   2  11      152.34       84.91     89.41 o 
 -11   2  11        2.91      -90.31     77.76 o 
 -10   2  11      832.70      965.26    191.27 o 
  -9   2  11       31.61        9.09    101.86 o 
  -8   2  11     1887.92     1535.43    182.15 o 
  -7   2  11      117.32      173.34    123.53 o 
  -6   2  11        6.01       38.85     96.74 o 
  -5   2  11       41.11      -99.04    120.68 o 
  -4   2  11      416.58      537.56    132.18 o 
  -3   2  11        0.54      -42.16    108.28 o 
  -2   2  11      891.62     1231.59    256.70 o 
  -1   2  11      384.14      275.10    105.87 o 
   0   2  11      221.85      165.93     93.60 o 
   1   2  11        7.19      -25.22     86.19 o 
   2   2  11      328.29      165.88     90.95 o 
   3   2  11       24.18       12.44     87.22 o 
   4   2  11      828.91     1009.68    214.94 o 
   5   2  11        5.18      -62.90    108.16 o 
   6   2  11      535.07      612.84    117.14 o 
   7   2  11      114.27      102.48     96.62 o 
   8   2  11      117.26       35.57     94.15 o 
   9   2  11       16.15       19.25     92.87 o 
  10   2  11       23.48       20.68     91.47 o 
  11   2  11       28.95      -33.77     88.98 o 
  12   2  11      178.74      380.01    110.26 o 
  13   2  11        4.25       -3.60     87.46 o 
 -20   3  11        0.53      -31.39     95.61 o 
 -19   3  11        0.16      -75.34    125.48 o 
 -18   3  11       69.15       52.58     97.04 o 
 -17   3  11        5.65      -50.22    107.70 o 
 -16   3  11        7.28      -38.34    117.92 o 
 -15   3  11       74.86     -121.07    108.40 o 
 -14   3  11        3.71      -96.08    112.70 o 
 -13   3  11        0.85       99.21    113.03 o 
 -12   3  11       79.04      156.38    128.80 o 
 -11   3  11       13.96       95.61     81.25 o 
 -10   3  11      427.22      288.62    105.41 o 
  -9   3  11        1.28       83.69     81.32 o 
  -8   3  11      389.38      231.57    109.01 o 
  -7   3  11       11.29       86.94    129.33 o 
  -6   3  11      432.75      386.62    127.10 o 
  -5   3  11        0.38     -127.36     84.91 o 
  -4   3  11       33.07      105.21     85.04 o 
  -3   3  11       21.17      -31.89     79.96 o 
  -2   3  11       11.09       88.88     89.78 o 
  -1   3  11       18.35      -38.67     92.59 o 
   0   3  11      140.20       95.15     89.35 o 
   1   3  11      131.90      220.48     95.53 o 
   2   3  11       80.27      201.25     98.15 o 
   3   3  11        4.40      -73.28     87.48 o 
   4   3  11        4.45       25.92     92.30 o 
   5   3  11       10.86       18.54     90.46 o 
   6   3  11        4.09        0.23    105.21 o 
   7   3  11       18.20        0.83     92.40 o 
   8   3  11      142.02      110.87     96.67 o 
   9   3  11       24.37       48.71     93.26 o 
  10   3  11       14.35      -99.76     95.81 o 
  11   3  11        9.46      -72.41     89.55 o 
  12   3  11       50.49     -124.20    151.27 o 
 -18   4  11      169.67      407.72    145.60 o 
 -17   4  11        0.06      -43.97    120.72 o 
 -16   4  11      400.55      374.08    134.82 o 
 -15   4  11       17.99      -54.04    155.02 o 
 -14   4  11        2.33      -74.73    176.60 o 
 -13   4  11       31.54       48.03    117.21 o 
 -12   4  11      583.99      874.39    155.48 o 
 -11   4  11        1.71       70.80    117.11 o 
 -10   4  11      779.24      683.83    144.81 o 
  -9   4  11      107.94      127.80     86.05 o 
  -8   4  11      331.77      238.22     89.54 o 
  -7   4  11       18.44       80.27     82.53 o 
  -6   4  11        1.96     -113.25     75.50 o 
  -5   4  11      205.39      161.42     93.93 o 
  -4   4  11      477.96      365.23    103.67 o 
  -3   4  11      129.44      288.50     98.03 o 
  -2   4  11      672.10      884.67    161.09 o 
  -1   4  11       52.68      149.90     95.91 o 
   0   4  11       20.73       42.08     90.61 o 
   1   4  11      152.39      198.30     93.73 o 
   2   4  11      231.03      405.47    105.38 o 
   3   4  11        1.12      158.11     99.57 o 
   4   4  11      387.03      360.10    107.49 o 
   5   4  11      133.62       99.74     91.14 o 
   6   4  11      462.38      485.33    132.16 o 
   7   4  11       18.23      131.68     98.92 o 
   8   4  11       51.16       97.83     96.35 o 
   9   4  11       47.57       39.73     95.52 o 
  10   4  11       20.88       57.11    118.50 o 
  11   4  11       37.79       -6.96    110.37 o 
 -16   5  11       46.10      -71.35    159.48 o 
 -15   5  11       82.18      -72.60    162.69 o 
 -14   5  11      340.52      394.91    141.02 o 
 -13   5  11        2.51       11.17    113.10 o 
 -12   5  11      141.19      326.95    133.84 o 
 -11   5  11       61.76      229.68    125.88 o 
 -10   5  11       12.51      -26.79    106.01 o 
  -9   5  11       18.18      -30.03     90.40 o 
  -8   5  11       63.26      250.70    103.18 o 
  -7   5  11        9.89       -9.65     99.48 o 
  -6   5  11      339.02      457.40    112.29 o 
  -5   5  11       37.66       28.15    114.79 o 
  -4   5  11      131.75      206.54    103.36 o 
  -3   5  11        1.98       88.93    159.80 o 
  -2   5  11       26.51     -113.92    127.01 o 
  -1   5  11        2.36       60.15     92.57 o 
   0   5  11      163.49      115.09    150.79 o 
   1   5  11       25.45      -57.89     88.01 o 
   2   5  11       67.61       87.28     90.16 o 
   3   5  11      179.21      132.04    102.01 o 
   4   5  11      124.36        8.37     92.56 o 
   5   5  11        0.51      -71.17     87.11 o 
   6   5  11       46.36      142.98     96.32 o 
   7   5  11        5.17       32.39    104.38 o 
   8   5  11      284.73      438.23    121.07 o 
 -12   6  11      109.39     -167.29    111.52 o 
 -11   6  11       37.06       20.37    121.44 o 
 -10   6  11      110.40       29.39    110.79 o 
  -9   6  11       18.24      -58.39     94.11 o 
  -8   6  11        6.30      -82.13    106.69 o 
  -7   6  11        8.73      161.62     98.47 o 
  -6   6  11      132.78       -7.83     92.83 o 
  -5   6  11        9.15      -98.52    108.03 o 
  -4   6  11       51.99      304.42    133.68 o 
  -3   6  11       43.14       59.95    122.95 o 
  -2   6  11        5.71      -35.42     92.60 o 
  -1   6  11        0.41       58.39     93.30 o 
   0   6  11       33.51       69.43     96.72 o 
   1   6  11        2.93       72.07    152.84 o 
   2   6  11       67.39      122.06     97.81 o 
   3   6  11       33.46        2.47     95.91 o 
   4   6  11      128.11       32.08     96.05 o 
   5   6  11       65.31      -61.33    108.67 o 
 -15   0  12       81.52      186.24    178.92 o 
 -14   0  12      350.16      299.87    191.59 o 
 -13   0  12       25.76      211.92    172.50 o 
 -12   0  12      815.09      843.59    240.29 o 
 -11   0  12       39.31      127.37    175.89 o 
 -10   0  12      179.33       36.75    163.58 o 
  -9   0  12       41.33      -23.90    140.57 o 
  -8   0  12       69.32      271.68    178.92 o 
  -7   0  12        6.29       60.47    165.90 o 
  -6   0  12      404.58      283.63    182.85 o 
  -5   0  12      196.11      134.50    172.14 o 
  -4   0  12      269.93      269.19    178.56 o 
  -3   0  12       48.64      149.31    167.68 o 
  -2   0  12       45.90       19.09    162.69 o 
  -1   0  12       26.57      207.64    180.88 o 
   0   0  12       71.38       87.41    170.36 o 
   1   0  12        4.23      -78.85    145.03 o 
   2   0  12      844.36     1100.11    253.84 o 
   3   0  12        3.07      177.32    181.42 o 
   4   0  12      830.65      604.37    217.81 o 
   5   0  12       28.38      155.20    192.30 o 
 -15   1  12       14.52      -43.84    111.81 o 
 -14   1  12       53.34     -138.48    109.85 o 
 -13   1  12       62.12      124.39    117.47 o 
 -12   1  12        0.76      -64.37    150.20 o 
 -11   1  12       56.99      -70.84    108.78 o 
 -10   1  12       52.38       44.29    115.29 o 
  -9   1  12       10.54       94.82    125.94 o 
  -8   1  12       22.43      -12.60    113.23 o 
  -7   1  12      125.93       32.05    110.69 o 
  -6   1  12       61.72      -79.76    109.26 o 
  -5   1  12       26.67      -20.91    116.13 o 
  -4   1  12       37.23       24.05    118.01 o 
  -3   1  12       15.88        2.15    120.02 o 
  -2   1  12       72.34      -42.45    116.34 o 
  -1   1  12       12.09       10.64    112.89 o 
   0   1  12       97.56       74.10    112.56 o 
   1   1  12       24.07        3.61    125.67 o 
   2   1  12       59.06       37.42    116.20 o 
   3   1  12        2.47       24.72    123.65 o 
   4   1  12        5.32      -50.22    120.76 o 
   5   1  12       36.58      -88.76    117.62 o 
 -14   2  12       90.27      -18.57    146.90 o 
 -13   2  12        9.49      151.76    160.46 o 
 -12   2  12      226.28       97.77    120.05 o 
 -11   2  12       26.26       -1.00    179.90 o 
 -10   2  12       70.31      240.19    126.17 o 
  -9   2  12       54.73      217.59    137.71 o 
  -8   2  12      180.35      109.14    181.60 o 
  -7   2  12      114.23       22.76    114.24 o 
  -6   2  12        6.88      -86.92    104.65 o 
  -5   2  12       70.79      208.93    156.71 o 
  -4   2  12        7.00        0.98    113.02 o 
  -3   2  12       76.52       17.02    114.46 o 
  -2   2  12        7.80     -123.37    104.76 o 
  -1   2  12       35.17     -120.54    106.10 o 
   0   2  12      128.64      -46.42    113.78 o 
   1   2  12        8.77       55.88    122.45 o 
   2   2  12      186.81       94.84    122.79 o 
   3   2  12        0.03      -93.68    118.34 o 
   4   2  12      302.50      396.02    142.65 o 
   5   2  12        1.04       46.02    175.71 o 
   6   2  12       62.27       90.44    165.01 o 
 -11   3  12        4.59      151.27    160.19 o 
 -10   3  12      294.92      306.29    170.89 o 
  -9   3  12       11.26      141.97    118.17 o 
  -8   3  12       63.68       50.93    117.85 o 
  -7   3  12      154.04       52.99    119.16 o 
  -6   3  12        5.55       60.69    155.37 o 
  -5   3  12       13.24      -26.59    113.80 o 
  -4   3  12      241.17      -41.84    110.92 o 
  -3   3  12        2.20       83.55    117.22 o 
  -2   3  12      214.94      175.38    128.02 o 
  -1   3  12       19.61      -50.64    107.13 o 
   0   3  12      239.13      244.42    328.50 o 
   1   3  12        8.20       25.96     98.68 o 
   2   3  12       48.16      232.47    191.50 o 
   3   3  12       44.87      161.21    206.75 o 
   4   3  12      147.46      335.54    196.58 o 
  -7   4  12       21.70      115.95    149.49 o 
  -6   4  12      208.53      576.72    196.40 o 
  -5   4  12      113.43      178.39    155.55 o 
  -4   4  12      177.93      323.77    167.33 o 
  -3   4  12        4.65       51.73    163.40 o 
  -2   4  12       86.40       16.33    112.11 o 
  -1   4  12        0.09       -6.29    113.88 o 
   0   4  12        9.73       39.21    116.43 o 
   1   4  12       21.90      -31.55    115.71 o 
                                                 
 
